# Supplementary material for: The integrated molecular and histological analysis defines subtypes of esophageal squamous cell carcinoma
Source: Nat Commun. 2024 Oct 18;15:8988. doi: 10.1038/s41467-024-53164-x (PMC11487165; doi:10.1038/s41467-024-53164-x)
Supplement: Supplementary file 4 — Supplementary Data 1 [file 41467_2024_53164_MOESM4_ESM.xlsx]

## Sheet: Sheet1
sample ID	sex	age	Location	smoke	drink	T_stage	G_stage	N_stage	pTNM	alive	follow up time(months)	Molecular subtype	Immune subtype
ESC00000000001	1	64	Middle	No	No	1	unavaiable	0	1	unavaiable	unavaiable	Differentiated	C2
ESC00000000002	1	56	Middle	No	No	2	unavaiable	0	2	unavaiable	unavaiable	Differentiated	C1
ESC00000000003	0	51	Middle	Yes	No	2	unavaiable	1	2	unavaiable	unavaiable	Immunogenic	C3
ESC00000000004	0	64	Middle	No	Yes	unavaiable	unavaiable	1	unavaiable	unavaiable	unavaiable	Immunogenic	C2
ESC00000000005	0	54	Middle	No	No	1	unavaiable	0	1	unavaiable	unavaiable	Metabolic	C3
ESC00000000006	0	50	Middle	Yes	Yes	4	unavaiable	3	3	unavaiable	unavaiable	Stemness	C2
ESC00000000007	0	50	Middle	Yes	yes	4	unavaiable	0	3	unavaiable	unavaiable	Differentiated	C1
ESC00000000008	1	69	Middle	No	No	2	unavaiable	1	2	unavaiable	unavaiable	Metabolic	C1
ESC00000000241	0	48	Low	Yes	Yes	3	3	0	II	0	8.5	Differentiated	C1
ESC00000000244	1	51	Low	No	No	3	2	0	II	0	17.4	Metabolic	C2
ESC00000000245	1	60	Middle	No	No	3	2	0	II	1	51.1	Differentiated	C2
ESC00000000246	0	68	Middle	Yes	heavy	3	2	2	IIIb	1	51.1	Immunogenic	C2
ESC00000000249	0	65	Middle	No	Yes	3	3	2	IIIb	0	9.2	Stemness	C3
ESC00000000250	1	60	Middle	No	No	3	2	1	IIIb	0	21.2	Differentiated	C2
ESC00000000252	0	65	Low	Yes	heavy	3	2	0	II	1	50.9	Immunogenic	C2
ESC00000000256	1	64	Up	No	No	3	2	0	II	1	50.8	Metabolic	C1
ESC00000000261	0	60	Low	No	No	3	2	2	IIIb	1	50.7	Immunogenic	C2
ESC00000000262	0	55	Middle	Yes	Yes	2	2	1	IIIa	0	16.3	Differentiated	C1
ESC00000000263	1	64	Up	No	No	-1	-1		NA	1	50.6	Metabolic	C1
ESC00000000264	0	62	Middle	Yes	Yes	3	2	3	IV	0	10.4	Metabolic	C2
ESC00000000265	0	66	Middle	No	Yes	3	2	0	II	1	50.6	Metabolic	C3
ESC00000000267	0	73	Middle	Yes	heavy	3	2	2	IIIb	0	25.6	Metabolic	C2
ESC00000000276	1	62	NA	unavaiable	unavaiable	3	2	2	IIIb	1	50.4	Differentiated	C1
ESC00000000281	0	63	Middle	Yes	Yes	3	2	0	II	0	47	Immunogenic	C2
ESC00000000282	0	67	Middle	No	Yes	3	2	0	II	1	50	Differentiated	C1
ESC00000000283	0	64	Up	Yes	Yes	3	2	1	IIIb	0	37	Immunogenic	C2
ESC00000000285	0	68	Low	Yes	Yes	3	-1	2	IIIb	0	29.2	Immunogenic	C2
ESC00000000292	1	58	Middle	Yes	No	3	2	0	II	1	49	Metabolic	C1
ESC00000000298	1	64	Middle	No	No	1	2	0	I	0	18.7	Differentiated	C1
ESC00000000299	0	59	Middle	Yes	Yes	2	2	2	IIIb	0	18.6	Stemness	C1
ESC00000000300	0	73	Up	Yes	No	3	2	0	II	1	49.3	Differentiated	C1
ESC00000000302	1	61	Middle	No	No	2	2	1	IIIa	1	49.2	Metabolic	C3
ESC00000000304	1	57	Middle	No	No	2	2	0	II	1	49	Metabolic	C2
ESC00000000309	0	67	Middle	Yes	Yes	2	2	0	II	1	48.8	Differentiated	C3
ESC00000000310	1	48	Middle	No	No	3	2	1	IIIb	1	48.8	Differentiated	C1
ESC00000000312	0	70	Up	Yes	No	3	2	0	II	1	48.9	Immunogenic	C2
ESC00000000313	0	51	Middle	Yes	Yes	2	3	1	IIIa	1	48.7	Differentiated	C1
ESC00000000314	0	57	Middle	Yes	Yes	3	2	0	II	0	13.6	Differentiated	C3
ESC00000000317	1	72	Middle	No	No	2	2	0	II	1	48.5	Differentiated	C1
ESC00000000318	0	55	Middle	Yes	Yes	3	3	2	IIIb	0	29.7	Stemness	C3
ESC00000000319	1	61	unavaiable	No	No	3	3	1	IIIa	unavaiable	unavaiable	Metabolic	C2
ESC00000000320	0	77	Up	No	No	3	3	0	II	1	48.5	Stemness	C3
ESC00000000323	0	59	Up	No	No	1	-1	0	I	1	48.5	Stemness	C3
ESC00000000324	1	63	Middle	No	No	3	1	1	IIIb	1	48.4	Differentiated	C1
ESC00000000326	1	66	Low	No	No	2	2	0	II	1	48.3	Differentiated	C1
ESC00000000327	0	67	Up	Yes	heavy	3	2	0	II	0	27.5	Immunogenic	C2
ESC00000000328	1	62	Middle	No	No	3	2	0	II	0	29.4	Differentiated	C1
ESC00000000329	0	62	Middle	No	No	2	3	1	IIIa	1	48.1	Stemness	C3
ESC00000000330	0	59	Middle	Yes	heavy	3	2	0	II	1	48.1	Differentiated	C3
ESC00000000331	0	63	Middle	No	No	3	3	1	IIIb	0	5	Stemness	C3
ESC00000000333	0	65	unavaiable	unavaiable	unavaiable	3	2	0	II	1	48.1	Stemness	C1
ESC00000000334	0	70	Middle	Yes	heavy	3	2	0	II	0	23.3	Metabolic	C3
ESC00000000337	1	71	Middle	No	No	3	2	0	II	1	48.1	Immunogenic	C2
ESC00000000338	0	63	Low	Yes	Yes	3	2	0	II	1	38.2	Stemness	C3
ESC00000000340	0	66	Low	Yes	Yes	3		1	II	unavaiable	unavaiable	Immunogenic	C2
ESC00000000341	0	59	Middle	Yes	Yes	3	2	1	IIIb	1	38.1	Stemness	C3
ESC00000000343	0	57	Middle	Yes	Yes	3	3	3	IV	0	18.5	Stemness	C1
ESC00000000344	0	74	Middle	No	No	3	3	2	IIIb	0	5.8	Stemness	C3
ESC00000000345	0	65	Middle	Yes	No	3	2	3	IV	0	25.9	Immunogenic	C2
ESC00000000347	0	59	Middle	No	No	3	2	1	IIIb	0	25.2	Immunogenic	C2
ESC00000000348	0	46	Low	Yes	heavy	3	3	1	IIIb	1	47.6	Differentiated	C2
ESC00000000350	0	69	Middle	Yes	Yes	3	2	0	II	1	47.6	Metabolic	C1
ESC00000000352	1	48	Low	No	No	2	2	1	IIIa	0	15.7	Stemness	C1
ESC00000000354	0	52	Up	Yes	Yes	3	3	0	II	0	16.7	Stemness	C2
ESC00000000355	0	61	Middle	Yes	Yes	3	2	2	IIIb	0	32.9	Metabolic	C1
ESC00000000356	0	65	Up	Yes	No	3	2	1	IIIb	0	5.5	Stemness	C1
ESC00000000358	1	62	Low	No	No	2	1	0	I	1	47.4	Metabolic	C1
ESC00000000360	0	69	Middle	Yes	No	3	2	1	IIIb	0	17.6	Metabolic	C2
ESC00000000362	0	72	Middle	No	No	3	3	0	II	0	19.5	Immunogenic	C2
ESC00000000363	0	70	Middle	No	No	3	2	0	II	1	47.4	Metabolic	C1
ESC00000000364	0	63	Low	No	No	2	2	0	II	1	47.4	Differentiated	C3
ESC00000000365	0	64	Up	Yes	Yes	3	2	3	IV	0	23.5	Immunogenic	C2
ESC00000000366	0	46	Middle	Yes	heavy	3	2	0	II	1	47.3	Differentiated	C2
ESC00000000367	0	56	Up	Yes	Yes	3	2	1	IIIb	0	46.6	Differentiated	C2
ESC00000000368	1	50	Middle	No	No	3	2	1	IIIb	0	17.4	Immunogenic	C2
ESC00000000369	0	60	Low	Yes	heavy	3	3	1	IIIb	0	1.1	Stemness	C1
ESC00000000371	0	64	unavaiable	Yes	heavy	2	2	2	IIIb	0	6.3	Differentiated	C3
ESC00000000373	0	43	Low	Yes	No	2	2	0	II	0	17.9	Differentiated	C3
ESC00000000380	0	63	Low	Yes	No	3	2	1	IIIb	1	46.5	Immunogenic	C2
ESC00000000384	0	51	Low	Yes	heavy	3	1	1	IIIb	1	46.5	Metabolic	C1
ESC00000000385	1	69	Low	No	No	3	2	0	II	0	12.5	Immunogenic	C2
ESC00000000386	0	64	Middle	Yes	No	2	1	1	IIIa	0	21.7	Differentiated	C1
ESC00000000387	0	62	Middle	Yes	heavy	3	2	0	II	1	46.1	Immunogenic	C3
ESC00000000388	0	60	Middle	Yes	Yes	2	3	1	IIIa	0	3.2	Stemness	C3
ESC00000000390	1	65	Middle	No	No	3	2	1	IIIb	0	12.1	Immunogenic	C2
ESC00000000393	0	74	Middle	No	Yes	3	2	2	IIIb	0	5	Stemness	C3
ESC00000000394	1	68	Middle	No	No	2	2	0	II	0	35.5	Stemness	C1
ESC00000000396	0	71	Middle	Yes	No	2	2	0	II	1	46	Metabolic	C3
ESC00000000397	0	70	Middle	No	No	3	2	2	IIIb	0	9.1	Stemness	C3
ESC00000000398	1	60	Up	No	No	3	2	0	II	0	10	Differentiated	C1
ESC00000000400	0	63	Middle	No	Yes	3	2	2	IIIb	0	29.9	Metabolic	C3
ESC00000000401	0	64	Low	Yes	No	3	2	1	IIIb	0	25.9	Stemness	C1
ESC00000000403	0	63	Low	No	No	3	2	0	II	0	18.9	Immunogenic	C2
ESC00000000407	1	51	Middle	No	No	3	2	0	II	1	45.6	Differentiated	C1
ESC00000000408	0	63	Up	Yes	Yes	3	2	0	II	1	45.5	Stemness	C3
ESC00000000410	1	61	Up	No	No	2	2	1	IIIa	1	45.5	Differentiated	C2
ESC00000000411	1	59	Middle	No	No	2	2	0	II	1	45.5	Metabolic	C2
ESC00000000412	1	61	Low	No	No	2	2	0	II	0	19.4	Differentiated	C1
ESC00000000413	1	68	middle	Yes	Yes	3	2	1	unavaiable	unavaiable	unavaiable	Differentiated	C1
ESC00000000422	1	60	Middle	No	No	2	2	1	IIIa	0	12.3	Metabolic	C2
ESC00000000425	1	62	Up	No	No	3	2	0	II	0	55.8	Stemness	C3
ESC00000000426	0	68	Middle	Yes	Yes	3	3	1	IIIb	0	24	Immunogenic	C2
ESC00000000427	0	54	Low	Yes	Yes	3	2	2	IIIb	1	55.9	Differentiated	C1
ESC00000000428	1	56	Middle	No	No	3	-1	1	IIIb	0	37.4	Stemness	C3
ESC00000000431	0	70	Up	No	No	3	2	0	II	1	55.9	Metabolic	C2
ESC00000000432	0	60	Low	Yes	heavy	3	2	0	II	1	55.9	Stemness	C1
ESC00000000435	0	67	Low	Yes	Yes	3	2	0	II	1	51.3	Immunogenic	C2
ESC00000000436	1	62	Middle	No	No	3	3	0	II	1	55.9	Differentiated	C3
ESC00000000439	1	52	unavaiable	unavaiable	Yes	3	3	0	II	0	9	Stemness	C2
ESC00000000440	0	60	Middle	Yes	No	2	2	0	II	1	43.9	Immunogenic	C2
ESC00000000443	0	60	Low	No	No	3	2	0	II	0	16.3	Immunogenic	C2
ESC00000000452	1	56	Middle	No	No	3	2	1	IIIb	0	23.6	Metabolic	C2
ESC00000000454	1	48	Low	No	No	3	2	0	II	1	43.6	Immunogenic	C2
ESC00000000455	0	48	Middle	Yes	Yes	3	3	1	IIIb	1	43.8	Immunogenic	C2
ESC00000000457	1	64	Middle	No	No	3	3	0	II	1	43.6	Immunogenic	C2
ESC00000000458	0	60	Low	Yes	No	2	2	1	IIIa	1	43.7	Immunogenic	C2
ESC00000000459	0	59	Middle	No	heavy	3	2	1	IIIb	1	43.6	Differentiated	C3
ESC00000000460	1	82	Low	No	No	3	2	0	II	1	43.6	Differentiated	C2
ESC00000000463	0	68	Up	No	Yes	2	2	0	II	0	22.9	Immunogenic	C1
ESC00000000464	0	65	Up	Yes	Yes	2	2	0	II	1	43.5	Differentiated	C1
