# Supplementary material for: The integrated molecular and histological analysis defines subtypes of esophageal squamous cell carcinoma
Source: Nat Commun. 2024 Oct 18;15:8988. doi: 10.1038/s41467-024-53164-x (PMC11487165; doi:10.1038/s41467-024-53164-x)
Supplement: Supplementary file 5 — Supplementary Data 2 [file 41467_2024_53164_MOESM5_ESM.xlsx]

## Sheet: Sheet1
Top expressed genes in cluster 1 Differentiated, log2 fold change of Differentiated vs others > 1 and adjusted p < 0.05
ID	logFC (Differentiated vs others)	AveExpr	t	P.Value	adj.P.Val	B	gene_name
ENSG00000163202	4.29232	3.99679	7.84704	1.54472e-12	2.94925e-10	18.1318	LCE3D
ENSG00000204539	3.96644	3.74707	8.41774	7.01057e-14	1.05158e-10	21.1284	CDSN
ENSG00000167754	3.88444	3.00209	7.98956	7.17831e-13	1.79458e-10	18.8742	KLK5
ENSG00000159516	3.68489	3.91992	6.59966	1.01706e-09	4.76747e-08	11.856	SPRR2G
ENSG00000134760	3.58959	4.3782	7.36467	1.99765e-11	1.99765e-09	15.6538	DSG1
ENSG00000185966	3.57039	2.58634	8.03944	5.48434e-13	1.79458e-10	19.1349	LCE3E
ENSG00000203786	3.47703	1.4226	8.05606	5.01316e-13	1.79458e-10	19.222	KPRP
ENSG00000145934	3.37294	6.81284	7.49618	9.99678e-12	1.07298e-09	16.3238	TENM2
ENSG00000170465	3.2996	7.62109	6.10086	1.18826e-08	3.53132e-07	9.48706	KRT6C
ENSG00000203837	3.20317	-0.371062	7.34042	2.26845e-11	2.03072e-09	15.5309	PNLIPRP3
ENSG00000188508	3.18166	3.84227	6.06726	1.39751e-08	4.03128e-07	9.33098	KRTDAP
ENSG00000177243	3.13948	1.27201	7.99958	6.80073e-13	1.79458e-10	18.9265	DEFB103B
ENSG00000186847	3.1135	10.2197	5.73156	6.88869e-08	1.43514e-06	7.79786	KRT14
ENSG00000226145	3.03203	2.89339	6.21009	6.99178e-09	2.33059e-07	9.99761	AC022596.6
ENSG00000184148	2.97354	2.36529	6.2409	6.01527e-09	2.09835e-07	10.1425	SPRR4
ENSG00000169509	2.87827	4.57947	6.75591	4.62472e-10	2.89045e-08	12.6167	CRCT1
ENSG00000143556	2.83544	6.36744	5.11482	1.13169e-06	1.47612e-05	5.11819	S100A7
ENSG00000185479	2.7968	9.69929	5.87123	3.56779e-08	8.36201e-07	8.42975	KRT6B
ENSG00000104725	2.78434	3.96701	4.82185	4.00336e-06	4.17017e-05	3.91447	NEFL
ENSG00000189001	2.7519	5.86488	5.53131	1.74312e-07	3.0761e-06	6.90739	SBSN
ENSG00000109182	2.66071	0.615237	5.68416	8.59562e-08	1.71912e-06	7.58539	CWH43
ENSG00000147381	2.65751	1.42323	3.97526	0.000117408	0.000743089	0.723173	MAGEA4
ENSG00000171889	2.64772	1.69892	6.60861	9.72372e-10	4.70502e-08	11.8994	MIR31HG
ENSG00000121742	2.61419	5.92577	5.95184	2.4314e-08	6.36104e-07	8.79835	GJB6
ENSG00000170454	2.56568	3.57363	5.61591	1.18017e-07	2.21282e-06	7.28131	KRT75
ENSG00000238271	2.55122	2.7403	6.91683	2.03711e-10	1.32855e-08	13.4086	IFNWP19
ENSG00000269741	2.52987	1.71027	5.28187	5.39858e-07	8.09786e-06	5.82525	KLK9
ENSG00000186832	2.51649	9.67132	5.17335	8.7456e-07	1.19463e-05	5.36427	KRT16
ENSG00000065618	2.51382	7.89363	6.10499	1.16479e-08	3.53132e-07	9.50626	COL17A1
ENSG00000184995	2.47405	3.5475	6.38674	2.93687e-09	1.19062e-07	10.8333	IFNE
ENSG00000182585	2.47104	2.61747	7.65392	4.333e-12	5.41625e-10	17.133	EPGN
ENSG00000264379	2.47089	3.05133	6.94569	1.75705e-10	1.19799e-08	13.5515	SNORD39
ENSG00000184330	2.46645	4.06548	4.41226	2.16426e-05	0.000180355	2.31447	S100A7A
ENSG00000087494	2.42418	6.36723	5.80383	4.90617e-08	1.05132e-06	8.12373	PTHLH
ENSG00000163207	2.42104	4.90712	5.13669	1.028e-06	1.3646e-05	5.20992	IVL
ENSG00000112494	2.39714	-1.26243	6.46736	1.96939e-09	8.20581e-08	11.2186	UNC93A
ENSG00000171711	2.3805	2.17733	4.69539	6.80906e-06	6.76397e-05	3.40984	DEFB4A
ENSG00000253947	2.3201	1.88111	7.655	4.30828e-12	5.41625e-10	17.1386	CTB-77H17.1
ENSG00000196805	2.31303	0.733907	4.85725	3.44497e-06	3.69104e-05	4.05736	SPRR2B
ENSG00000109321	2.30884	3.86154	7.33767	2.30148e-11	2.03072e-09	15.5169	AREG
ENSG00000205076	2.29303	5.09862	5.02115	1.70328e-06	2.13453e-05	4.7282	LGALS7
ENSG00000253660	2.28535	0.353005	7.66932	3.99212e-12	5.41625e-10	17.2124	CTC-353G13.1
ENSG00000170426	2.24427	1.77568	6.63912	8.34136e-10	4.57325e-08	12.0474	SDR9C7
ENSG00000124102	2.24354	8.18512	3.79982	0.00022379	0.00128124	0.120295	PI3
ENSG00000257042	2.22298	2.52854	6.15917	8.95806e-09	2.92111e-07	9.759	RP11-993B23.3
ENSG00000167768	2.22298	4.10477	3.12422	0.00221032	0.00867928	-1.99326	KRT1
ENSG00000075673	2.21673	1.40804	4.32501	3.06175e-05	0.00023796	1.98691	ATP12A
ENSG00000178934	2.21376	6.25073	4.91272	2.71864e-06	3.01337e-05	4.28272	LGALS7B
ENSG00000188100	2.19269	0.938688	6.47091	1.93495e-09	8.20581e-08	11.2356	FAM25A
ENSG00000165474	2.16539	8.48258	6.2833	4.88748e-09	1.7881e-07	10.3425	GJB2
ENSG00000129455	2.1513	3.85886	5.00625	1.81697e-06	2.23397e-05	4.66661	KLK8
ENSG00000203785	2.14228	5.30682	4.01987	9.93319e-05	0.000647817	0.879845	SPRR2E
ENSG00000169469	2.13714	8.66044	3.92673	0.000140624	0.00086096	0.554276	SPRR1B
ENSG00000158825	2.13218	1.79827	8.10198	3.91049e-13	1.79458e-10	19.4626	CDA
ENSG00000234964	2.12528	8.99215	5.09636	1.2271e-06	1.58676e-05	5.04095	FABP5P7
ENSG00000204421	2.09519	2.19781	5.13915	1.01694e-06	1.36198e-05	5.22024	LY6G6C
ENSG00000165799	2.08586	4.40225	6.21074	6.96954e-09	2.33059e-07	10.0007	RNASE7
ENSG00000169035	2.07881	4.50873	6.24874	5.78885e-09	2.06745e-07	10.1795	KLK7
ENSG00000170323	2.07293	4.4389	4.1541	5.96131e-05	0.000418444	1.35928	FABP4
ENSG00000167755	2.06338	3.38919	4.54562	1.26253e-05	0.000113071	2.82437	KLK6
ENSG00000187689	2.05827	2.21811	3.60495	0.000447402	0.00227499	-0.523959	AMTN
ENSG00000229586	2.04979	2.52253	4.45318	1.83643e-05	0.000155936	2.46975	RP11-434D2.6
ENSG00000058085	2.01382	8.78469	6.02179	1.73937e-08	4.8316e-07	9.12045	LAMC2
ENSG00000229526	2.00951	-0.107833	5.71301	7.51303e-08	1.52291e-06	7.71458	KRT16P4
ENSG00000172548	2.00755	4.49771	7.49585	1.00144e-11	1.07298e-09	16.3221	NIPAL4
ENSG00000171954	1.98812	0.450382	4.95023	2.31418e-06	2.73329e-05	4.43612	CYP4F22
ENSG00000253978	1.98744	1.751	7.73434	2.82296e-12	4.70493e-10	17.5479	CTB-178M22.2
ENSG00000251331	1.98654	-0.308848	5.94129	2.55695e-08	6.50071e-07	8.74995	RP11-689K5.3
ENSG00000271573	1.96516	0.907257	6.62399	9.00082e-10	4.57325e-08	11.9739	RP11-96C23.12
ENSG00000090530	1.94569	4.81237	6.95205	1.70071e-10	1.19799e-08	13.583	LEPREL1
ENSG00000175121	1.9393	1.69099	5.65203	9.98159e-08	1.94447e-06	7.44197	WFDC5
ENSG00000105427	1.93257	5.04424	5.58772	1.34444e-07	2.42972e-06	7.15633	CNFN
ENSG00000163216	1.9321	7.13833	3.50827	0.000624931	0.00308212	-0.833392	SPRR2D
ENSG00000132429	1.93112	1.14401	6.11959	1.08533e-08	3.39164e-07	9.57427	POPDC3
ENSG00000189410	1.92811	2.19107	6.68811	6.51679e-10	3.91007e-08	12.2856	SH2D5
ENSG00000181333	1.92307	4.17298	5.59165	1.32026e-07	2.42972e-06	7.17374	HEPHL1
ENSG00000185668	1.92157	2.86734	6.64112	8.25803e-10	4.57325e-08	12.0571	POU3F1
ENSG00000175315	1.9205	2.86598	5.3127	4.70218e-07	7.34715e-06	5.95732	CST6
ENSG00000253065	1.90095	1.36156	7.19637	4.81274e-11	3.60955e-09	14.8033	SNORA40
ENSG00000100433	1.89195	0.689991	4.38391	2.42367e-05	0.000196514	2.20752	KCNK10
ENSG00000188089	1.87235	3.13611	5.08012	1.31746e-06	1.68905e-05	4.97316	PLA2G4E
ENSG00000230088	1.87166	1.36871	4.90747	2.78046e-06	3.0443e-05	4.26131	KRT16P5
ENSG00000136943	1.8705	5.40505	7.84367	1.57293e-12	2.94925e-10	18.1143	CTSV
ENSG00000129451	1.86549	6.22113	4.56684	1.15768e-05	0.000105243	2.9065	KLK10
ENSG00000253746	1.85462	2.61447	5.93284	2.66207e-08	6.65518e-07	8.71121	RP11-527N22.2
ENSG00000107159	1.83632	3.66348	4.84312	3.65806e-06	3.89156e-05	4.00026	CA9
ENSG00000104267	1.80534	5.21312	6.09872	1.20065e-08	3.53132e-07	9.47708	CA2
ENSG00000145824	1.80108	6.9047	4.39236	2.3434e-05	0.000192082	2.23934	CXCL14
ENSG00000261521	1.78857	4.84527	4.99978	1.8686e-06	2.2604e-05	4.6399	RP11-408H20.1
ENSG00000155265	1.78526	2.98342	6.4783	1.8651e-09	8.20581e-08	11.2711	GOLGA7B
ENSG00000185962	1.77214	0.190945	5.00954	1.79122e-06	2.22052e-05	4.68021	LCE3A
ENSG00000253161	1.74789	2.0669	6.04275	1.57261e-08	4.4508e-07	9.21741	RP11-150O12.1
ENSG00000231971	1.74768	0.539482	5.36207	3.76565e-07	6.20712e-06	6.16979	RP11-557H15.3
ENSG00000179148	1.74515	1.4624	5.49095	2.09716e-07	3.58919e-06	6.73022	ALOXE3
ENSG00000148600	1.74095	3.37052	5.31643	4.62424e-07	7.30144e-06	5.9733	CDHR1
ENSG00000166396	1.73933	1.7942	4.66997	7.56808e-06	7.277e-05	3.30953	SERPINB7
ENSG00000124882	1.73121	4.12934	6.35966	3.35705e-09	1.32132e-07	10.7044	EREG
ENSG00000136695	1.69725	4.00862	4.08674	7.71308e-05	0.000533162	1.1172	IL36RN
ENSG00000171916	1.67673	2.0608	4.99978	1.86859e-06	2.2604e-05	4.6399	LGALS9C
ENSG00000227300	1.66961	1.43059	4.23337	4.38615e-05	0.000325947	1.64805	KRT16P2
ENSG00000164687	1.66362	9.76374	4.68513	7.10616e-06	6.92158e-05	3.3693	FABP5
ENSG00000214856	1.64894	1.06102	4.54487	1.26639e-05	0.000113071	2.82147	KRT16P1
ENSG00000128510	1.6484	4.0606	5.64821	1.01602e-07	1.95388e-06	7.42495	CPA4
ENSG00000188373	1.63389	2.97024	3.3867	0.000942701	0.00432432	-1.21268	C10orf99
ENSG00000139988	1.63247	1.30085	5.28897	5.22994e-07	7.92415e-06	5.85559	RDH12
ENSG00000174564	1.62585	4.78959	5.19176	8.06174e-07	1.13015e-05	5.44203	IL20RB
ENSG00000216083	1.60322	0.757667	5.94942	2.4596e-08	6.36104e-07	8.78726	MIR936
ENSG00000267492	1.5969	1.31116	5.29251	5.14757e-07	7.9173e-06	5.87077	RP1-37N7.6
ENSG00000146477	1.59164	2.66102	5.7143	7.46777e-08	1.52291e-06	7.72038	SLC22A3
ENSG00000105048	1.5859	2.52334	4.4516	1.84811e-05	0.000155936	2.46376	TNNT1
ENSG00000188293	1.57291	3.30697	3.72125	0.000296802	0.00160145	-0.142725	IGFL1
ENSG00000179477	1.57183	2.24669	3.72714	0.00029063	0.00157381	-0.123169	ALOX12B
ENSG00000120708	1.56412	8.5671	6.6208	9.1465e-10	4.57325e-08	11.9584	TGFBI
ENSG00000183876	1.56006	3.91051	7.22454	4.15625e-11	3.34784e-09	14.9451	ARSI
ENSG00000161249	1.55687	5.98761	5.51647	1.86595e-07	3.25456e-06	6.84214	DMKN
ENSG00000053747	1.55649	7.49888	5.81903	4.56681e-08	9.92785e-07	8.19258	LAMA3
ENSG00000185247	1.55311	1.0766	2.4654	0.0150248	0.0400859	-3.70963	MAGEA11
ENSG00000214822	1.54847	1.68279	5.24183	6.45478e-07	9.22112e-06	5.65444	KRT16P3
ENSG00000169474	1.53992	7.68411	2.64836	0.00911709	0.0269205	-3.269	SPRR1A
ENSG00000263976	1.5361	1.59808	4.58407	1.07879e-05	9.9275e-05	2.97337	YWHAEP3
ENSG00000167656	1.53408	8.46282	2.81662	0.00563134	0.0184433	-2.83901	LY6D
ENSG00000257797	1.52457	0.204703	5.02812	1.65248e-06	2.10062e-05	4.75707	CTD-2382E5.2
ENSG00000239703	1.50181	2.444	5.25653	6.04552e-07	8.9785e-06	5.71705	RN7SL568P
ENSG00000223485	1.50148	1.359	6.34985	3.52351e-09	1.32132e-07	10.6578	RP11-417E7.1
ENSG00000125848	1.49543	4.1132	5.25082	6.20132e-07	9.03566e-06	5.69273	FLRT3
ENSG00000137745	1.4897	5.99398	3.27263	0.00137347	0.00578707	-1.55842	MMP13
ENSG00000159527	1.48714	3.02847	4.11906	6.81872e-05	0.000473522	1.23297	PGLYRP3
ENSG00000156282	1.48692	0.726547	4.04039	9.19405e-05	0.000610225	0.952361	CLDN17
ENSG00000111700	1.4798	1.92518	2.96768	0.00358862	0.0126657	-2.43317	SLCO1B3
ENSG00000196611	1.47557	8.71651	4.03515	9.37775e-05	0.000619675	0.933805	MMP1
ENSG00000197910	1.46963	-0.789607	4.44766	1.87766e-05	0.000157346	2.44875	FAM25G
ENSG00000132164	1.46539	2.29307	4.93415	2.47982e-06	2.83949e-05	4.37027	SLC6A11
ENSG00000163064	1.45508	2.32962	4.07458	8.0781e-05	0.000554195	1.07379	EN1
ENSG00000106366	1.45323	8.13809	5.99953	1.93539e-08	5.22009e-07	9.01775	SERPINE1
ENSG00000172137	1.44508	0.789505	4.34666	2.81045e-05	0.000224238	2.06773	CALB2
ENSG00000163221	1.44115	2.45947	3.56961	0.000505919	0.00255227	-0.637884	S100A12
ENSG00000224110	1.43958	2.34168	5.16419	9.10651e-07	1.23061e-05	5.32565	RP11-274M4.1
ENSG00000231122	1.43676	-0.104834	6.55983	1.2417e-09	5.64411e-08	11.6635	FAM25E
ENSG00000253388	1.43673	1.34753	6.35235	3.48038e-09	1.32132e-07	10.6697	RP11-150O12.2
ENSG00000115008	1.42244	4.18213	4.38893	2.37564e-05	0.000193667	2.22643	IL1A
ENSG00000189090	1.42201	-0.401956	5.02056	1.70762e-06	2.13453e-05	4.72577	FAM25B
ENSG00000269989	1.40322	5.03771	5.13263	1.04652e-06	1.37701e-05	5.19287	RP11-635N19.3
ENSG00000137440	1.40207	6.13896	3.28037	0.00133924	0.00572206	-1.53528	FGFBP1
ENSG00000157168	1.40164	5.29354	4.07415	8.09125e-05	0.000554195	1.07226	NRG1
ENSG00000124466	1.39846	7.33065	4.51969	1.40317e-05	0.000124542	2.72436	LYPD3
ENSG00000225728	1.39387	3.4887	5.99809	1.94883e-08	5.22009e-07	9.01109	RP6-191P20.3
ENSG00000185633	1.39248	6.02351	4.78653	4.64775e-06	4.77508e-05	3.77258	NDUFA4L2
ENSG00000136688	1.36486	3.60441	3.12565	0.00220036	0.00866284	-1.98914	IL36G
ENSG00000129270	1.35366	3.45488	4.04665	8.97937e-05	0.000598624	0.974526	MMP28
ENSG00000081277	1.34455	9.2964	3.84941	0.00018687	0.00110356	0.288532	PKP1
ENSG00000145283	1.34278	2.82394	4.25357	4.05383e-05	0.000304038	1.72227	SLC10A6
ENSG00000221227	1.33725	1.00489	5.84149	4.10729e-08	9.33476e-07	8.29446	MIR1305
ENSG00000162892	1.33136	3.13843	4.67949	7.27483e-06	7.04016e-05	3.34704	IL24
ENSG00000125148	1.32308	8.49259	5.67879	8.81334e-08	1.73947e-06	7.56139	MT2A
ENSG00000104419	1.32228	9.86962	5.29143	5.17263e-07	7.9173e-06	5.86613	NDRG1
ENSG00000147697	1.3222	4.9789	4.49009	1.58217e-05	0.000136394	2.61072	GSDMC
ENSG00000197506	1.31866	3.08677	4.66419	7.75192e-06	7.40629e-05	3.28676	SLC28A3
ENSG00000272327	1.31525	4.79137	4.05195	8.80121e-05	0.000589367	0.993327	RP11-1002K11.1
ENSG00000185640	1.3143	-0.109077	4.18099	5.37435e-05	0.000387574	1.45678	KRT79
ENSG00000263785	1.30667	0.288882	5.82635	4.41185e-08	9.73203e-07	8.22574	MIR3182
ENSG00000243550	1.29175	-2.15001	5.58961	1.33275e-07	2.42972e-06	7.16471	RP11-483E7.1
ENSG00000116661	1.29023	2.63229	4.69079	6.94086e-06	6.84916e-05	3.39164	FBXO2
ENSG00000038295	1.28947	2.70536	4.91156	2.73212e-06	3.01337e-05	4.27801	TLL1
ENSG00000143631	1.28719	4.68303	4.1628	5.76502e-05	0.000409836	1.39077	FLG
ENSG00000224594	1.28222	2.71219	4.9242	2.58807e-06	2.92299e-05	4.32959	RPL29P19
ENSG00000198910	1.27758	2.36926	4.5901	1.05241e-05	9.74452e-05	2.99683	L1CAM
ENSG00000163218	1.27081	3.29443	3.80886	0.000216581	0.00124472	0.150833	PGLYRP4
ENSG00000185070	1.26031	5.04464	5.3362	4.23113e-07	6.89858e-06	6.05828	FLRT2
ENSG00000149968	1.25797	5.70636	3.76375	0.000254897	0.00141087	-0.00101318	MMP3
ENSG00000140945	1.25694	5.93478	5.91043	2.96177e-08	7.05184e-07	8.60866	CDH13
ENSG00000254027	1.25056	4.06517	4.36681	2.59441e-05	0.000209227	2.14324	RP11-363E6.3
ENSG00000243509	1.25052	4.34581	4.33126	2.98707e-05	0.000233365	2.01021	TNFRSF6B
ENSG00000158246	1.24918	4.3494	5.47113	2.29587e-07	3.86945e-06	6.6435	FAM46B
ENSG00000143546	1.24823	10.1024	2.77584	0.00634118	0.020067	-2.94537	S100A8
ENSG00000254223	1.24611	0.22543	3.60543	0.000446657	0.00227499	-0.522412	RP11-419K12.1
ENSG00000168907	1.24072	2.76782	3.74689	0.000270805	0.00148251	-0.0573982	PLA2G4F
ENSG00000170298	1.22899	1.18937	4.13597	6.39111e-05	0.000445891	1.29383	LGALS9B
ENSG00000239492	1.2241	0.127314	3.90021	0.000155096	0.000940033	0.462662	FAM25HP
ENSG00000092068	1.21872	6.36135	4.51184	1.44863e-05	0.000126334	2.69418	SLC7A8
ENSG00000017483	1.21867	4.74264	4.63655	8.69141e-06	8.1482e-05	3.17824	SLC38A5
ENSG00000215875	1.20991	1.1997	4.79384	4.50651e-06	4.6619e-05	3.80191	ST13P20
ENSG00000166106	1.20701	3.42143	4.7644	5.10135e-06	5.20546e-05	3.68408	ADAMTS15
ENSG00000092295	1.20569	5.38384	3.39654	0.000912185	0.00421008	-1.18238	TGM1
ENSG00000160862	1.20502	0.997113	2.7903	0.00608064	0.0195316	-2.90781	AZGP1
ENSG00000144452	1.20361	4.86326	4.01669	0.000100529	0.000652787	0.868613	ABCA12
ENSG00000145107	1.20193	3.81043	4.33396	2.95537e-05	0.000233365	2.02028	TM4SF19
ENSG00000224984	1.19786	3.34254	4.82698	3.91725e-06	4.109e-05	3.93515	RP11-524H19.2
ENSG00000126233	1.19676	2.71341	3.49914	0.000644766	0.00312498	-0.862274	SLURP1
ENSG00000126803	1.19569	5.94726	4.94217	2.39586e-06	2.78245e-05	4.40308	HSPA2
ENSG00000186474	1.1922	1.95059	2.53077	0.0126059	0.0350163	-3.55547	KLK12
ENSG00000261092	1.19044	-0.741367	4.55832	1.1987e-05	0.000108316	2.87351	RP11-21B23.2
ENSG00000257411	1.18344	1.63896	2.63353	0.00950297	0.0278801	-3.30578	RP11-603J24.9
ENSG00000101955	1.17395	2.41929	4.96064	2.2128e-06	2.65536e-05	4.47879	SRPX
ENSG00000177494	1.17319	4.63329	4.71588	6.25132e-06	6.32785e-05	3.49098	ZBED2
ENSG00000163735	1.16983	4.69234	2.76017	0.00663492	0.0208209	-2.98587	CXCL5
ENSG00000072041	1.1689	3.46029	3.07108	0.00261075	0.00988922	-2.14476	SLC6A15
ENSG00000134757	1.1685	9.25918	2.79674	0.00596781	0.0192918	-2.89103	DSG3
ENSG00000261410	1.16361	0.196883	4.95574	2.25998e-06	2.69045e-05	4.4587	RP11-543N12.1
ENSG00000134755	1.16284	8.27093	3.99187	0.000110338	0.000704285	0.781354	DSC2
ENSG00000113430	1.15815	3.68719	3.28804	0.00130608	0.00562129	-1.51229	IRX4
ENSG00000230387	1.1508	0.94279	3.50286	0.000636625	0.00311054	-0.850529	RP4-737E23.2
ENSG00000251066	1.15012	2.52606	2.35017	0.0203103	0.0499434	-3.97246	CTC-534B23.1
ENSG00000041982	1.14991	9.56187	3.81573	0.000211256	0.00122349	0.174057	TNC
ENSG00000167748	1.14024	1.14197	3.96509	0.00012195	0.000765914	0.687628	KLK1
ENSG00000248266	1.12476	-1.1823	4.51676	1.41997e-05	0.000124559	2.71309	RP11-402C9.1
ENSG00000234089	1.10423	-0.348138	3.51576	0.000609113	0.00301541	-0.809686	RP11-1217F2.15
ENSG00000167779	1.10293	5.21868	3.81597	0.000211065	0.00122349	0.174898	IGFBP6
ENSG00000088002	1.10152	3.21367	3.92357	0.000142277	0.00086754	0.543343	SULT2B1
ENSG00000176194	1.09676	-2.08178	4.21076	4.78927e-05	0.000352153	1.56525	CIDEA
ENSG00000249116	1.09596	1.37923	3.7893	0.000232475	0.0013159	0.0847963	CTD-2194D22.3
ENSG00000064195	1.09475	2.87508	3.66801	0.000358553	0.0019072	-0.318469	DLX3
ENSG00000184564	1.09092	4.37966	2.67633	0.00842783	0.0254874	-3.19916	SLITRK6
ENSG00000204949	1.0884	4.83893	3.06544	0.00265704	0.0100392	-2.16073	FAM83A-AS1
ENSG00000010438	1.08752	0.478726	3.38888	0.000935844	0.00430603	-1.20596	PRSS3
ENSG00000197463	1.08172	1.95336	2.6157	0.00998629	0.0290863	-3.34975	CSAG3
ENSG00000147689	1.07784	6.57602	3.04121	0.00286441	0.0106881	-2.22896	FAM83A
ENSG00000163220	1.06103	10.5164	2.68821	0.00814952	0.0247957	-3.16928	S100A9
ENSG00000202229	1.06057	1.1931	4.71457	6.28567e-06	6.32785e-05	3.48577	RNU6-1138P
ENSG00000155918	1.05862	2.54355	3.35945	0.00103225	0.00467786	-1.29618	RAET1L
ENSG00000270757	1.05505	-0.265348	2.85568	0.00502017	0.0168086	-2.73585	HSPE1-MOB4
ENSG00000069188	1.05498	4.24838	3.81274	0.000213555	0.00123205	0.163958	SDK2
ENSG00000214843	1.05023	3.16438	3.76815	0.000250894	0.00139386	0.0137335	ZFYVE9P2
ENSG00000268879	1.04595	2.88474	2.80926	0.00575383	0.0187218	-2.85831	IGFL1P1
ENSG00000249407	1.04564	1.84601	4.25395	4.04783e-05	0.000304038	1.72367	IL20RB-AS1
ENSG00000170786	1.04405	4.22576	3.49866	0.000645829	0.00312498	-0.863796	SDR16C5
ENSG00000229298	1.04271	3.27499	3.77222	0.00024724	0.00137866	0.0274039	TUBB8P1
ENSG00000222299	1.04142	1.24834	4.6424	8.48384e-06	8.05427e-05	3.20117	AC009142.1
ENSG00000120471	1.0248	3.78628	3.93365	0.000137064	0.000842606	0.578264	TP53AIP1
ENSG00000184613	1.02428	4.96267	3.44842	0.000766114	0.00364816	-1.02151	NELL2
ENSG00000173546	1.0235	6.0798	4.35795	2.68736e-05	0.000215564	2.11	CSPG4
ENSG00000231480	1.01914	1.57878	4.25863	3.97454e-05	0.00030205	1.74088	SNRPGP13
ENSG00000214318	1.01512	4.09173	4.25782	3.98706e-05	0.00030205	1.73792	ATP5G1P6
ENSG00000146233	1.008	1.56385	4.62944	8.95046e-06	8.33894e-05	3.15038	CYP39A1
Top expressed genes in cluster 2 Immunogenic, log2 fold change (immunogenic vs others) > 1 and adjusted p < 0.05
ID	logFC (immunogenic vs others)	AveExpr	t	P.Value	adj.P.Val	B	gene_name
ENSG00000243466	3.61963	8.15662	9.83593	2.61712e-17	9.8142e-15	28.8387	IGKV1-5
ENSG00000211940	3.51418	6.87936	7.63845	4.69817e-12	1.11861e-10	17.0224	IGHV3-9
ENSG00000211973	3.49948	7.39991	7.9709	7.92601e-13	2.29689e-11	18.7581	IGHV1-69
ENSG00000239855	3.48578	4.72658	8.77611	9.74912e-15	8.60216e-13	23.0524	IGKV1-6
ENSG00000224041	3.46083	3.51086	6.42772	2.39588e-09	2.90787e-08	10.9572	IGKV3D-15
ENSG00000211953	3.44661	7.89897	8.21585	2.10475e-13	9.02034e-12	20.0521	IGHV3-30
ENSG00000211972	3.4382	4.20744	8.16857	2.72111e-13	1.07412e-11	19.8014	IGHV3-66
ENSG00000211941	3.40905	5.81481	8.7132	1.37988e-14	1.08938e-12	22.713	IGHV3-11
ENSG00000211966	3.40492	7.22114	8.37883	8.65703e-14	4.55093e-12	20.9194	IGHV5-51
ENSG00000241351	3.37577	7.13958	8.77806	9.6449e-15	8.60216e-13	23.0629	IGKV3-11
ENSG00000231486	3.37125	8.28037	9.42453	2.63959e-16	6.59897e-14	26.5794	AC096579.7
ENSG00000242371	3.36417	2.65932	8.42456	6.74165e-14	3.74536e-12	21.1636	IGKV1-39
ENSG00000211937	3.35444	6.10129	9.01033	2.66228e-15	3.32786e-13	24.3206	IGHV2-5
ENSG00000211947	3.34657	7.38806	9.17588	1.05934e-15	1.58901e-13	25.2212	IGHV3-21
ENSG00000242076	3.3345	7.7566	8.09284	4.10208e-13	1.3775e-11	19.4008	IGKV1-33
ENSG00000211892	3.29057	7.71478	6.31583	4.16282e-09	4.65988e-08	10.4214	IGHG4
ENSG00000244575	3.27318	5.42933	8.31682	1.21452e-13	5.87671e-12	20.5889	IGKV1-27
ENSG00000243290	3.22265	6.14152	7.3921	1.72755e-11	3.4551e-10	15.7534	IGKV1-12
ENSG00000211662	3.21568	5.99816	7.76632	2.3763e-12	6.04144e-11	17.687	IGLV3-21
ENSG00000211950	3.16156	5.17184	8.09148	4.1325e-13	1.3775e-11	19.3936	IGHV1-24
ENSG00000243238	3.15986	5.80988	9.06621	1.9513e-15	2.66087e-13	24.6242	IGKV2-30
ENSG00000243264	3.15949	4.25614	7.40226	1.63771e-11	3.36517e-10	15.8054	IGKV2D-29
ENSG00000211673	3.15661	6.42114	8.9944	2.90869e-15	3.35618e-13	24.2341	IGLV3-1
ENSG00000251546	3.14468	8.84586	8.09331	4.09172e-13	1.3775e-11	19.4032	IGKV1D-39
ENSG00000239951	3.14146	8.23408	8.05139	5.13304e-13	1.63821e-11	19.182	IGKV3-20
ENSG00000211663	3.13832	6.71194	7.26886	3.29477e-11	6.10143e-10	15.1246	IGLV3-19
ENSG00000211976	3.11823	3.68676	7.98128	7.49445e-13	2.24834e-11	18.8127	IGHV3-73
ENSG00000254709	3.11648	5.6041	8.70345	1.4561e-14	1.09207e-12	22.6604	IGLL5
ENSG00000211651	3.111	6.60792	8.22935	1.95575e-13	8.62833e-12	20.1238	IGLV1-44
ENSG00000244437	3.08875	6.78022	8.19878	2.30933e-13	9.36217e-12	19.9615	IGKV3-15
ENSG00000224650	3.08308	5.84167	8.72758	1.27458e-14	1.06215e-12	22.7905	IGHV3-74
ENSG00000211675	3.08248	7.98702	8.12101	3.5218e-13	1.32068e-11	19.5496	IGLC1
ENSG00000211943	3.04845	6.30914	7.87668	1.31566e-12	3.58817e-11	18.2637	IGHV3-15
ENSG00000211640	3.04152	5.81719	7.47593	1.11103e-11	2.39002e-10	16.1835	IGLV6-57
ENSG00000259261	3.0325	3.02048	6.13687	9.97512e-09	1.07645e-07	9.57452	IGHV4OR15-8
ENSG00000211648	3.0284	6.42521	7.19105	4.94239e-11	8.52136e-10	14.7297	IGLV1-47
ENSG00000244116	3.0229	7.88004	7.00115	1.32013e-10	2.08072e-09	13.7736	IGKV2-28
ENSG00000211598	3.01433	8.9072	8.20164	2.27373e-13	9.36217e-12	19.9767	IGKV4-1
ENSG00000211959	3.00975	7.69754	8.10783	3.78237e-13	1.37688e-11	19.48	IGHV4-39
ENSG00000211970	2.99014	4.12136	7.4752	1.11534e-11	2.39002e-10	16.1797	IGHV4-61
ENSG00000223648	2.98943	3.42316	7.90788	1.11263e-12	3.09064e-11	18.4272	IGHV3-64
ENSG00000211974	2.9885	4.53264	6.77809	4.12887e-10	5.89839e-09	12.6648	IGHV2-70
ENSG00000211935	2.98124	4.46924	6.74434	4.89962e-10	6.93343e-09	12.4985	IGHV1-3
ENSG00000211893	2.97443	9.24765	7.85628	1.46788e-12	3.93183e-11	18.1569	IGHG2
ENSG00000253364	2.97308	4.38662	7.53106	8.3031e-12	1.9161e-10	16.4673	RP11-731F5.2
ENSG00000211965	2.95652	4.89842	8.37587	8.79847e-14	4.55093e-12	20.9036	IGHV3-49
ENSG00000211949	2.9538	8.59421	7.95137	8.80501e-13	2.49199e-11	18.6554	IGHV3-23
ENSG00000211611	2.95169	2.8858	7.72238	3.00475e-12	7.38874e-11	17.4582	IGKV6-21
ENSG00000211897	2.9466	6.97603	7.09134	8.28938e-11	1.35153e-09	14.2264	IGHG3
ENSG00000211956	2.93598	6.48275	7.45995	1.20876e-11	2.55371e-10	16.1014	IGHV4-34
ENSG00000211936	2.92679	4.52226	7.20548	4.5847e-11	8.15902e-10	14.8029	IGHV4-4
ENSG00000211945	2.92118	7.23745	7.52475	8.58504e-12	1.94861e-10	16.4348	IGHV1-18
ENSG00000211942	2.91892	3.90695	7.20492	4.59826e-11	8.15902e-10	14.8	IGHV3-13
ENSG00000211653	2.90963	6.90163	8.26189	1.6384e-13	7.44726e-12	20.2966	IGLV1-40
ENSG00000232216	2.90593	4.97828	7.45517	1.23958e-11	2.58246e-10	16.0768	IGHV3-43
ENSG00000211951	2.9015	3.64258	6.49531	1.71227e-09	2.17661e-08	11.2832	IGHV2-26
ENSG00000211659	2.89619	5.20811	7.06116	9.68873e-11	1.5627e-09	14.0746	IGLV3-25
ENSG00000242534	2.88963	4.62634	6.34342	3.63419e-09	4.09871e-08	10.5531	IGKV2D-28
ENSG00000211938	2.86889	6.75822	8.50106	4.43333e-14	2.66e-12	21.5729	IGHV3-7
ENSG00000242472	2.84781	5.24069	9.57647	1.12598e-16	3.37793e-14	27.4122	IGHJ5
ENSG00000211666	2.845	7.08505	7.85041	1.51486e-12	3.98646e-11	18.1261	IGLV2-14
ENSG00000211890	2.83085	6.41748	7.20145	4.68192e-11	8.16614e-10	14.7824	IGHA2
ENSG00000211964	2.81519	5.89257	7.39264	1.72264e-11	3.4551e-10	15.7562	IGHV3-48
ENSG00000211934	2.81069	5.87527	5.97634	2.16136e-08	2.23589e-07	8.82601	IGHV1-2
ENSG00000211637	2.80333	4.82905	7.00697	1.28113e-10	2.04436e-09	13.8028	IGLV4-69
ENSG00000211898	2.8021	0.729819	6.65414	7.72744e-10	1.05374e-08	12.0558	IGHD
ENSG00000211685	2.77634	2.95717	6.09537	1.2194e-08	1.3065e-07	9.38001	IGLC7
ENSG00000225523	2.76425	2.5418	6.36195	3.31686e-09	3.82969e-08	10.6417	IGKV6D-21
ENSG00000211967	2.75774	4.27633	6.08874	1.25909e-08	1.33946e-07	9.349	IGHV3-53
ENSG00000224373	2.70535	6.18148	7.5025	9.65632e-12	2.13007e-10	16.3202	IGHV4-59
ENSG00000211660	2.70206	6.05201	6.37057	3.17879e-09	3.72514e-08	10.683	IGLV2-23
ENSG00000211668	2.70122	6.2174	6.69876	6.1702e-10	8.64981e-09	12.2744	IGLV2-11
ENSG00000240041	2.69408	5.2551	8.47946	4.99064e-14	2.87922e-12	21.4573	IGHJ4
ENSG00000240834	2.68128	3.21913	6.51191	1.57627e-09	2.03827e-08	11.3636	IGKV1D-12
ENSG00000211671	2.65914	5.72464	6.91652	2.03834e-10	3.11991e-09	13.3511	IGLV2-8
ENSG00000211669	2.65721	4.63496	6.36182	3.31906e-09	3.82969e-08	10.6411	IGLV3-10
ENSG00000211896	2.63702	10.3538	7.10815	7.59893e-11	1.25257e-09	14.311	IGHG1
ENSG00000211895	2.62653	9.32504	7.33258	2.36084e-11	4.54008e-10	15.4492	IGHA1
ENSG00000211962	2.62022	5.91838	6.59282	1.05165e-09	1.40845e-08	11.7565	IGHV1-46
ENSG00000241755	2.61978	4.96435	5.9428	2.53707e-08	2.60658e-07	8.67096	IGKV1-9
ENSG00000211652	2.61028	3.73978	6.37102	3.17165e-09	3.72514e-08	10.6851	IGLV7-43
ENSG00000211904	2.60887	1.77908	8.10431	3.85525e-13	1.37688e-11	19.4613	IGHJ2
ENSG00000156738	2.59099	2.16186	7.84471	1.5619e-12	4.0394e-11	18.0963	MS4A1
ENSG00000253998	2.5905	4.0409	4.38083	2.45311e-05	0.000192653	2.07153	IGKV2-29
ENSG00000242887	2.577	3.06613	8.55872	3.23042e-14	2.1068e-12	21.8821	IGHJ3
ENSG00000211946	2.57021	3.93412	6.41243	2.58439e-09	3.10126e-08	10.8838	IGHV3-20
ENSG00000211644	2.56691	6.42822	7.29537	2.86841e-11	5.44635e-10	15.2595	IGLV1-51
ENSG00000211679	2.56204	9.77026	6.84282	2.97037e-10	4.36819e-09	12.9849	IGLC3
ENSG00000105369	2.55792	3.13623	10.7935	1.16326e-19	5.8163e-17	34.1333	CD79A
ENSG00000211625	2.5483	2.62973	6.34981	3.52153e-09	4.00174e-08	10.5837	IGKV3D-20
ENSG00000225698	2.53566	3.69906	7.14256	6.35769e-11	1.07152e-09	14.4846	IGHV3-72
ENSG00000211939	2.52635	4.29251	5.21961	7.12226e-07	6.39724e-06	5.45486	IGHV1-8
ENSG00000233999	2.51408	2.67929	7.22191	4.20886e-11	7.69914e-10	14.8862	IGKV3OR2-268
ENSG00000240864	2.51211	5.38908	5.63	1.10503e-07	1.09771e-06	7.24937	IGKV1-16
ENSG00000211655	2.50424	2.7411	6.45757	2.06591e-09	2.56104e-08	11.101	IGLV1-36
ENSG00000211664	2.47993	2.42317	6.91712	2.03209e-10	3.11991e-09	13.354	IGLV2-18
ENSG00000211899	2.47888	7.83664	6.42705	2.40384e-09	2.90787e-08	10.954	IGHM
ENSG00000211670	2.47871	3.04487	5.78715	5.30399e-08	5.41224e-07	7.95806	IGLV3-9
ENSG00000211649	2.47846	4.07269	6.79819	3.72792e-10	5.42901e-09	12.7641	IGLV7-46
ENSG00000132465	2.46572	5.53442	8.57408	2.96877e-14	2.02416e-12	21.9646	IGJ
ENSG00000254056	2.4491	2.03133	6.84601	2.92249e-10	4.34033e-09	13.0007	IGHV3-71
ENSG00000211596	2.42237	1.62955	8.0356	5.59027e-13	1.73515e-11	19.0987	IGKJ2
ENSG00000237111	2.41138	3.59738	9.23837	7.4752e-16	1.24587e-13	25.5619	IGHJ3P
ENSG00000211593	2.40713	2.31503	9.27071	6.2402e-16	1.17004e-13	25.7384	IGKJ5
ENSG00000259337	2.40154	1.04409	7.11398	7.37307e-11	1.22885e-09	14.3404	IGHV1OR15-2
ENSG00000251039	2.40059	2.53198	4.88373	3.07643e-06	2.57801e-05	4.05146	IGKV2D-40
ENSG00000253763	2.38856	1.79757	6.8847	2.39875e-10	3.63447e-09	13.1927	IGHV3-6
ENSG00000253883	2.38494	2.28149	6.54728	1.32104e-09	1.73821e-08	11.535	IGHV3-19
ENSG00000240382	2.38157	4.37345	5.37382	3.56955e-07	3.3675e-06	6.11928	IGKV1-17
ENSG00000211955	2.37775	6.68333	4.92988	2.52497e-06	2.15196e-05	4.24059	IGHV3-33
ENSG00000270356	2.3625	3.19811	6.35728	3.39418e-09	3.88647e-08	10.6194	IGHV1OR15-4
ENSG00000211595	2.34774	1.72549	8.82944	7.25908e-15	7.25908e-13	23.3405	IGKJ3
ENSG00000211594	2.34164	1.93479	8.9345	4.05589e-15	4.3456e-13	23.9092	IGKJ4
ENSG00000211632	2.31705	1.28735	6.37634	3.08948e-09	3.67795e-08	10.7106	IGKV3D-11
ENSG00000253755	2.30432	1.05743	9.36356	3.7133e-16	7.95707e-14	26.2458	IGHGP
ENSG00000211952	2.3016	2.01848	7.20387	4.62344e-11	8.15902e-10	14.7947	IGHV4-28
ENSG00000138755	2.26265	5.86104	7.52215	8.7038e-12	1.94861e-10	16.4214	CXCL9
ENSG00000170476	2.26234	5.01964	11.6877	7.31133e-22	1.0967e-18	39.0873	MZB1
ENSG00000241294	2.25473	4.46275	5.04784	1.51617e-06	1.34571e-05	4.72945	IGKV2-24
ENSG00000239819	2.252	2.16381	6.14134	9.76131e-09	1.06101e-07	9.59551	IGKV1D-8
ENSG00000271288	2.24918	1.95244	6.02615	1.7022e-08	1.78553e-07	9.0571	IGHV1OR15-3
ENSG00000211933	2.24251	4.92884	5.27255	5.6261e-07	5.14582e-06	5.68155	IGHV6-1
ENSG00000183508	2.22796	5.58915	10.8712	7.49149e-20	5.61862e-17	34.5634	FAM46C
ENSG00000253936	2.22669	1.95569	6.5706	1.17558e-09	1.5605e-08	11.6483	IGHV3-63
ENSG00000253274	2.22545	1.21871	6.29926	4.51594e-09	5.01771e-08	10.3425	IGHV1-67
ENSG00000131203	2.20594	3.76795	6.52388	1.48489e-09	1.93682e-08	11.4215	IDO1
ENSG00000253545	2.18649	0.81405	8.13308	3.29869e-13	1.26873e-11	19.6135	IGHV3-52
ENSG00000211658	2.17796	3.20033	4.901	2.85753e-06	2.40803e-05	4.12212	IGLV3-27
ENSG00000241244	2.17055	1.96012	5.36161	3.77173e-07	3.536e-06	6.06625	IGKV1D-16
ENSG00000265714	2.15396	2.03	8.03304	5.66814e-13	1.73515e-11	19.0852	AL122127.3
ENSG00000254395	2.14334	2.51488	4.93119	2.51075e-06	2.15196e-05	4.246	IGHV4-55
ENSG00000270472	2.13263	1.33887	5.64366	1.03718e-07	1.03718e-06	7.31052	IGHV3OR16-9
ENSG00000211968	2.13004	2.73945	4.63195	8.85578e-06	7.18036e-05	3.04123	IGHV1-58
ENSG00000270466	2.11595	0.605953	5.28232	5.38551e-07	4.98658e-06	5.72358	SEPT1
ENSG00000156234	2.10789	2.47804	7.27562	3.18037e-11	5.9632e-10	15.159	CXCL13
ENSG00000263413	2.10713	1.23356	8.54039	3.57258e-14	2.23287e-12	21.7838	AL928742.1
ENSG00000211905	2.10221	1.26124	6.86893	2.59992e-10	3.89988e-09	13.1144	IGHJ1
ENSG00000264781	2.07186	2.57584	7.76046	2.45189e-12	6.12972e-11	17.6565	hsa-mir-4537
ENSG00000213886	2.06474	4.36572	6.61381	9.46507e-10	1.27906e-08	11.8588	UBD
ENSG00000226777	2.05996	2.49349	8.32996	1.13051e-13	5.65256e-12	20.6589	KIAA0125
ENSG00000253701	2.0519	1.13253	8.6452	2.00744e-14	1.43389e-12	22.3468	AL928768.3
ENSG00000253705	2.04045	0.829109	6.49598	1.70651e-09	2.17661e-08	11.2865	IGHV3-41
ENSG00000211677	2.0351	10.3368	4.49239	1.56716e-05	0.000123723	2.49749	IGLC2
ENSG00000211650	2.03061	2.56082	5.51522	1.87578e-07	1.839e-06	6.73906	IGLV5-45
ENSG00000169245	2.011	6.9143	6.22471	6.50575e-09	7.17546e-08	9.98861	CXCL10
ENSG00000211599	2.00467	1.76892	6.66154	7.44471e-10	1.03399e-08	12.092	IGKV5-2
ENSG00000244620	1.99945	-0.219477	8.29305	1.38262e-13	6.48102e-12	20.4623	AL122127.25
ENSG00000223350	1.99243	2.61868	4.69331	6.86642e-06	5.62821e-05	3.28399	IGLV9-49
ENSG00000240671	1.9894	2.59084	4.76971	4.98742e-06	4.11051e-05	3.58937	IGKV1-8
ENSG00000223931	1.96614	1.37332	5.72795	7.00237e-08	7.097e-07	7.68974	AC142381.1
ENSG00000237988	1.96176	3.28545	6.65931	7.52876e-10	1.03607e-08	12.0811	OR2I1P
ENSG00000211678	1.95651	1.15718	6.44751	2.17176e-09	2.6702e-08	11.0525	IGLJ3
ENSG00000253838	1.9396	1.03431	6.15961	8.9328e-09	9.78043e-08	9.68143	RP11-44K6.2
ENSG00000231475	1.9338	4.69863	4.11799	6.84549e-05	0.000523889	1.0994	IGHV4-31
ENSG00000211979	1.91974	1.17847	4.93883	2.42974e-06	2.0946e-05	4.27742	IGHV7-81
ENSG00000253234	1.90495	0.72688	6.46992	1.94295e-09	2.42869e-08	11.1606	IGLV2-5
ENSG00000211654	1.82832	0.408859	4.50223	1.5059e-05	0.000119516	2.53544	IGLV5-37
ENSG00000113088	1.82076	1.44965	7.97004	7.96256e-13	2.29689e-11	18.7536	GZMK
ENSG00000270505	1.80902	1.54101	5.70745	7.70672e-08	7.75844e-07	7.5972	IGHV1OR15-1
ENSG00000263751	1.78798	0.689675	6.79389	3.81042e-10	5.4958e-09	12.7428	AL122127.1
ENSG00000253742	1.78403	1.41921	5.48727	2.13177e-07	2.06301e-06	6.61576	IGHV3-60
ENSG00000271130	1.77964	0.631817	5.41722	2.93282e-07	2.78432e-06	6.30845	IGHV3OR16-8
ENSG00000154165	1.77916	1.60577	5.56057	1.52301e-07	1.50297e-06	6.93991	GPR15
ENSG00000211665	1.76101	1.59677	5.49774	2.03204e-07	1.97926e-06	6.66194	IGLV3-16
ENSG00000255354	1.7525	0.474672	7.1469	6.21633e-11	1.0596e-09	14.5065	RP11-148O21.2
ENSG00000254174	1.74011	1.05373	4.68203	7.19632e-06	5.86656e-05	3.2392	IGHV1-12
ENSG00000169248	1.72898	2.85799	5.42378	2.84673e-07	2.71981e-06	6.33714	CXCL11
ENSG00000211674	1.72193	-0.0417661	7.67931	3.78015e-12	9.14552e-11	17.2344	IGLJ1
ENSG00000237547	1.72072	-0.07759	7.33269	2.35946e-11	4.54008e-10	15.4498	IGHJ2P
ENSG00000188403	1.72053	1.08483	5.11575	1.12664e-06	1.00593e-05	5.01438	IGHV1OR15-9
ENSG00000254326	1.72023	1.30993	4.52705	1.36144e-05	0.000109206	2.63143	IGHV7-27
ENSG00000211638	1.71871	4.15867	3.11669	0.00226325	0.0125272	-2.16186	IGLV8-61
ENSG00000266408	1.71174	0.698332	6.99946	1.33166e-10	2.08072e-09	13.7651	AL122127.4
ENSG00000188257	1.68578	2.36713	3.99131	0.000110555	0.000812908	0.647193	PLA2G2A
ENSG00000083454	1.66805	1.71094	7.5691	6.78848e-12	1.59105e-10	16.6636	P2RX5
ENSG00000211630	1.66348	3.34619	4.96172	2.20174e-06	1.92012e-05	4.37181	IGKV1D-13
ENSG00000211772	1.65511	5.8228	8.05747	4.96718e-13	1.61973e-11	19.214	TRBC2
ENSG00000229092	1.64259	0.936699	5.35905	3.81561e-07	3.55492e-06	6.05512	IGHV3-47
ENSG00000211676	1.59929	-0.0810974	6.47658	1.87959e-09	2.36923e-08	11.1928	IGLJ2
ENSG00000181617	1.59612	1.10572	3.4599	0.000736824	0.00484753	-1.12724	FDCSP
ENSG00000264024	1.56963	1.96714	7.3539	2.11117e-11	4.16678e-10	15.5581	AL901608.1
ENSG00000172724	1.53141	3.61736	5.2796	5.45146e-07	5.01668e-06	5.71187	CCL19
ENSG00000253128	1.51524	0.0580292	5.26466	5.82785e-07	5.29805e-06	5.64767	IGHV4-80
ENSG00000112936	1.5113	3.53411	3.91682	0.000145855	0.00105184	0.386393	C7
ENSG00000244731	1.48048	6.47492	6.01741	1.77517e-08	1.84914e-07	9.01648	C4A
ENSG00000012223	1.47911	1.36361	3.90333	0.000153303	0.00110026	0.33957	LTF
ENSG00000211639	1.43571	1.90016	3.06195	0.00268585	0.014492	-2.31838	IGLV4-60
ENSG00000006074	1.41809	5.23743	4.31083	3.23736e-05	0.000252919	1.80826	CCL18
ENSG00000211957	1.40767	0.766275	4.95979	2.22017e-06	1.925e-05	4.36383	IGHV3-35
ENSG00000224389	1.39134	5.67887	5.25655	6.0424e-07	5.46e-06	5.61291	C4B
ENSG00000047457	1.34236	3.26667	3.58417	0.000480941	0.00327914	-0.730597	CP
ENSG00000197057	1.30944	1.21561	6.08324	1.29304e-08	1.36588e-07	9.32324	DTHD1
ENSG00000154080	1.29579	-0.75399	2.55559	0.0117826	0.0476001	-3.65056	CHST9
ENSG00000105205	1.2944	1.40002	3.39596	0.00091389	0.00566377	-1.32684	CLC
ENSG00000198502	1.28073	6.14781	4.12524	6.65808e-05	0.00051216	1.12563	HLA-DRB5
ENSG00000130208	1.27475	4.90389	4.90932	2.75756e-06	2.33692e-05	4.15621	APOC1
ENSG00000211642	1.26093	2.39075	3.14347	0.00207976	0.011684	-2.08442	IGLV10-54
ENSG00000172116	1.24609	0.353076	4.50977	1.46053e-05	0.000116532	2.56455	CD8B
ENSG00000211978	1.23382	0.532714	4.56601	1.16133e-05	9.36559e-05	2.78284	IGHV5-78
ENSG00000156755	1.22129	1.44566	3.42346	0.000833333	0.00528014	-1.24137	IGKV1OR-2
ENSG00000167916	1.20678	0.19725	2.75391	0.00675552	0.0308002	-3.15408	KRT24
ENSG00000163568	1.19688	2.3142	3.98966	0.000111238	0.000813937	0.641394	AIM2
ENSG00000138061	1.17701	5.16514	3.96357	0.000122622	0.000892879	0.549642	CYP1B1
ENSG00000179344	1.1547	6.8639	5.01378	1.758e-06	1.55118e-05	4.58753	HLA-DQB1
ENSG00000173432	1.14578	3.61774	2.90986	0.00427232	0.0211863	-2.74064	SAA1
ENSG00000204525	1.11127	8.55572	3.51046	0.000620212	0.00415321	-0.967249	HLA-C
ENSG00000164530	1.10115	0.678727	2.7698	0.00645277	0.0295096	-3.11287	PI16
ENSG00000213088	1.08625	3.98648	3.41652	0.000852997	0.00537603	-1.26298	DARC
ENSG00000168477	1.08235	4.78824	4.00325	0.000105716	0.000785018	0.689367	TNXB
ENSG00000205038	1.07446	0.0106945	4.05542	8.68507e-05	0.00065138	0.874698	PKHD1L1
ENSG00000130595	1.03682	0.558792	2.6072	0.0102238	0.0430778	-3.52454	TNNT3
ENSG00000138615	1.01724	4.56973	2.78427	0.00618774	0.028627	-3.07515	CILP
Top expressed genes in cluster 3 Metabolic, log2 fold change (Metabolic vs. others) > 1 and adjusted p < 0.05
ID	logFC (Metabolic vs. others)	AveExpr	t	P.Value	adj.P.Val	B	gene_name
ENSG00000243955	3.95597	0.814011	6.35995	3.36573e-09	2.10358e-07	10.7274	GSTA1
ENSG00000196344	3.8622	4.00649	7.58198	6.39331e-12	4.79498e-09	16.7536	ADH7
ENSG00000242515	3.79718	0.834397	5.37742	3.52165e-07	1.03578e-05	6.27861	UGT1A10
ENSG00000243135	3.69217	0.0144233	5.61856	1.16888e-07	4.0775e-06	7.33081	UGT1A3
ENSG00000108602	3.57379	4.81551	7.08472	8.63602e-11	1.61925e-08	14.2473	ALDH3A1
ENSG00000133636	3.46427	2.5669	4.53315	1.33006e-05	0.000195597	2.83371	NTS
ENSG00000163209	3.34848	7.89507	6.22164	6.63325e-09	3.49439e-07	10.0767	SPRR3
ENSG00000227802	3.34651	3.44169	6.76815	4.36769e-10	5.45961e-08	12.6885	DNAJB3
ENSG00000244474	3.24991	1.20031	6.65772	7.63153e-10	7.15456e-08	12.1522	UGT1A4
ENSG00000148053	3.23502	5.15255	6.46408	2.01023e-09	1.43588e-07	11.2221	NTRK2
ENSG00000240224	3.19225	0.608519	6.31868	4.12402e-09	2.47441e-07	10.5325	UGT1A5
ENSG00000167165	3.1691	3.26138	6.66794	7.2486e-10	7.15456e-08	12.2017	UGT1A6
ENSG00000233445	3.14096	3.24277	7.3271	2.44779e-11	7.34337e-09	15.4607	RPL17P11
ENSG00000228445	3.07088	2.60682	6.77572	4.2032e-10	5.45961e-08	12.7254	UGT1A2P
ENSG00000198074	3.05063	5.79501	5.92846	2.72691e-08	1.13621e-06	8.7224	AKR1B10
ENSG00000151632	2.97442	6.34015	6.21789	6.75583e-09	3.49439e-07	10.0591	AKR1C2
ENSG00000127249	2.921	2.61815	7.32855	2.42931e-11	7.34337e-09	15.468	ATP13A4
ENSG00000178836	2.87055	1.73168	6.73696	5.1155e-10	5.9025e-08	12.5366	AC114812.5
ENSG00000165841	2.74888	0.166317	6.41014	2.62673e-09	1.79095e-07	10.9653	CYP2C19
ENSG00000171401	2.73912	8.42815	5.183	8.39733e-07	1.96813e-05	5.45122	KRT13
ENSG00000145113	2.65817	5.33991	4.16731	5.67107e-05	0.000649359	1.47024	MUC4
ENSG00000185860	2.64274	2.9668	6.77875	4.13904e-10	5.45961e-08	12.7402	C1orf110
ENSG00000198848	2.63968	3.81065	4.80513	4.30347e-06	8.06901e-05	3.90018	CES1
ENSG00000169474	2.6225	7.68411	4.10702	7.1462e-05	0.000794023	1.25374	SPRR1A
ENSG00000234143	2.58627	0.960791	5.80446	4.90628e-08	1.88703e-06	8.16045	UGT1A13P
ENSG00000156284	2.58511	2.06351	5.22934	6.838e-07	1.7095e-05	5.64666	CLDN8
ENSG00000168481	2.57622	1.39668	6.08729	1.27321e-08	5.96816e-07	9.45175	LGI3
ENSG00000105388	2.57172	4.39416	4.84609	3.61807e-06	7.04818e-05	4.06451	CEACAM5
ENSG00000171658	2.56291	4.00975	5.06392	1.4167e-06	3.07979e-05	4.95406	RP11-443P15.2
ENSG00000136694	2.55353	2.72767	5.28242	5.39715e-07	1.43809e-05	5.8719	IL36A
ENSG00000267056	2.53922	3.5912	4.34473	2.83516e-05	0.000366616	2.12095	AC005336.4
ENSG00000224251	2.49583	4.06091	5.52428	1.80477e-07	5.88511e-06	6.91613	RP11-499O7.7
ENSG00000196139	2.47662	4.59679	5.62343	1.14285e-07	4.0775e-06	7.35232	AKR1C3
ENSG00000233377	2.45088	1.54895	6.24664	5.87082e-09	3.26157e-07	10.1938	MTND4P20
ENSG00000187134	2.42937	5.75226	5.83443	4.25943e-08	1.68135e-06	8.29568	AKR1C1
ENSG00000244122	2.39351	3.22514	7.90243	1.15658e-12	1.73487e-09	18.401	UGT1A7
ENSG00000087128	2.39228	3.05741	5.06726	1.39616e-06	3.07977e-05	4.96793	TMPRSS11E
ENSG00000264785	2.38234	0.168818	7.27892	3.14899e-11	7.87247e-09	15.2182	RP11-311F12.2
ENSG00000262160	2.38182	3.42118	4.50812	1.47254e-05	0.000208769	2.73775	RP11-96D1.11
ENSG00000108242	2.36413	2.13715	6.19952	7.38863e-09	3.69431e-07	9.97329	CYP2C18
ENSG00000182938	2.33946	0.417412	4.59779	1.02106e-05	0.000159541	3.0832	OTOP3
ENSG00000206072	2.3357	0.483278	5.10453	1.18621e-06	2.69593e-05	5.12278	SERPINB11
ENSG00000115616	2.33514	1.52993	6.47353	1.91801e-09	1.43588e-07	11.2671	SLC9A2
ENSG00000090512	2.33007	0.192859	3.80672	0.000218422	0.00210021	0.211765	FETUB
ENSG00000171345	2.32425	8.4869	3.86521	0.000176506	0.00176506	0.409896	KRT19
ENSG00000248144	2.28777	1.24452	4.80162	4.36771e-06	8.08836e-05	3.88615	ADH1C
ENSG00000175065	2.25163	0.953555	5.51426	1.88963e-07	6.03073e-06	6.87228	DSG4
ENSG00000170477	2.21586	6.37101	4.50765	1.4753e-05	0.000208769	2.73598	KRT4
ENSG00000171903	2.21026	4.25986	4.76588	5.07748e-06	8.96026e-05	3.74361	CYP4F11
ENSG00000187054	2.20473	2.94981	4.59176	1.04665e-05	0.000161853	3.05983	TMPRSS11A
ENSG00000163331	2.18043	1.55954	4.50992	1.46177e-05	0.000208769	2.74467	DAPL1
ENSG00000007306	2.17711	-0.134893	4.57825	1.1063e-05	0.000167621	3.00752	CEACAM7
ENSG00000114638	2.16999	2.66359	3.25459	0.00145704	0.0107663	-1.53719	UPK1B
ENSG00000178919	2.13593	5.79443	6.06387	1.42547e-08	6.47942e-07	9.34353	FOXE1
ENSG00000125780	2.12767	3.50541	4.01451	0.000101443	0.00107918	0.92624	TGM3
ENSG00000185038	2.12762	-0.365334	5.25181	6.18731e-07	1.60017e-05	5.74183	MROH2A
ENSG00000248705	2.10353	3.23783	7.09355	8.25104e-11	1.61925e-08	14.2911	AC114812.10
ENSG00000179869	2.09987	6.17753	4.32755	3.03458e-05	0.000389049	2.05706	ABCA13
ENSG00000184828	2.07421	4.58214	7.44049	1.34979e-11	6.74897e-09	16.0338	ZBTB7C
ENSG00000125285	2.05626	3.39384	4.92218	2.61503e-06	5.16124e-05	4.37226	SOX21
ENSG00000241794	2.05003	8.40443	3.27354	0.00136997	0.0102237	-1.48093	SPRR2A
ENSG00000197353	2.03451	1.70484	4.58422	1.07956e-05	0.000165239	3.03061	LYPD2
ENSG00000165092	2.02054	4.10776	5.50808	1.94387e-07	6.0746e-06	6.84528	ALDH1A1
ENSG00000129514	2.00621	3.87346	3.7298	0.000288076	0.00275231	-0.0451551	FOXA1
ENSG00000236130	1.97638	0.205035	5.93935	2.58896e-08	1.10955e-06	8.77209	RP11-23B15.1
ENSG00000181449	1.97115	6.51363	4.81485	4.13038e-06	7.84249e-05	3.93906	SOX2
ENSG00000214860	1.96167	0.287112	4.76301	5.13912e-06	8.96358e-05	3.73219	EVPLL
ENSG00000143502	1.95796	3.54024	5.78733	5.31815e-08	1.9943e-06	8.08337	SUSD4
ENSG00000237787	1.94008	-0.876185	6.27589	5.08782e-09	2.93528e-07	10.331	C3orf79
ENSG00000176153	1.93596	6.99487	6.1805	8.10537e-09	3.92195e-07	9.88453	GPX2
ENSG00000230338	1.93587	1.85809	6.48125	1.84578e-09	1.43588e-07	11.304	MTND4P19
ENSG00000228577	1.9312	2.42609	5.18842	8.19841e-07	1.96407e-05	5.47402	AC010731.2
ENSG00000227879	1.92338	0.017973	5.32661	4.42737e-07	1.22983e-05	6.06053	PSPC1P1
ENSG00000238840	1.91958	2.16071	4.96648	2.16156e-06	4.50325e-05	4.55292	U8
ENSG00000183347	1.91859	6.27723	6.61925	9.25998e-10	8.17057e-08	11.9664	GBP6
ENSG00000188373	1.91509	2.97024	3.49809	0.000647414	0.00536531	-0.793459	C10orf99
ENSG00000156413	1.90988	2.4158	4.94186	2.40323e-06	4.80645e-05	4.45237	FUT6
ENSG00000169469	1.85744	8.66044	2.92574	0.00407481	0.024159	-2.46917	SPRR1B
ENSG00000244094	1.83324	3.51199	3.21549	0.00165333	0.0118095	-1.65244	SPRR2F
ENSG00000016602	1.81924	3.01994	4.0164	0.000100722	0.00107917	0.932895	CLCA4
ENSG00000249082	1.79677	2.65204	5.23374	6.70532e-07	1.70474e-05	5.66531	CTC-276P9.1
ENSG00000198807	1.78673	5.21117	4.49391	1.5598e-05	0.000214652	2.68348	PAX9
ENSG00000198092	1.78227	1.41572	4.31342	3.2086e-05	0.000407873	2.00465	TMPRSS11F
ENSG00000224469	1.778	1.6909	4.3499	2.77765e-05	0.000362303	2.14022	AC009517.2
ENSG00000266729	1.76914	0.169451	5.35096	3.96796e-07	1.14461e-05	6.1649	RP11-534N16.1
ENSG00000243486	1.76523	-0.224056	6.58042	1.1251e-09	9.37582e-08	11.7794	RP11-217E22.5
ENSG00000203785	1.75951	5.30682	2.81653	0.00563421	0.0316528	-2.75965	SPRR2E
ENSG00000189377	1.7531	2.88927	4.36633	2.60231e-05	0.000342409	2.20154	CXCL17
ENSG00000177570	1.73848	4.99452	6.90599	2.16469e-10	3.60782e-08	13.3634	SAMD12
ENSG00000125998	1.71834	4.77654	4.67442	7.4403e-06	0.000121309	3.38221	FAM83C
ENSG00000183034	1.71064	-0.298242	4.64607	8.36791e-06	0.000134966	3.27117	OTOP2
ENSG00000227640	1.6941	3.72923	5.00554	1.82586e-06	3.91256e-05	4.71311	SOX21-AS1
ENSG00000214711	1.69381	2.32794	4.57362	1.12749e-05	0.000169123	2.98961	CAPN14
ENSG00000169860	1.69369	6.32643	5.85923	3.78815e-08	1.53574e-06	8.40785	P2RY1
ENSG00000224769	1.67346	0.522557	4.04743	8.96057e-05	0.000988299	1.04215	AC069213.1
ENSG00000241732	1.6705	5.61236	6.39554	2.82342e-09	1.84136e-07	10.896	RP11-38P22.2
ENSG00000157445	1.66023	3.11111	6.68899	6.51858e-10	6.98419e-08	12.3037	CACNA2D3
ENSG00000069011	1.65696	6.77493	5.67303	9.07779e-08	3.32114e-06	7.57229	PITX1
ENSG00000225473	1.65603	1.03761	5.47786	2.23184e-07	6.83217e-06	6.71348	ATP13A4-AS1
ENSG00000174226	1.64648	0.864395	4.78238	4.73705e-06	8.56094e-05	3.8093	SNX31
ENSG00000197641	1.64176	5.57511	3.32051	0.00117458	0.00898912	-1.34026	SERPINB13
ENSG00000198643	1.63586	0.48282	4.03746	9.30431e-05	0.00101134	1.00698	FAM3D
ENSG00000167656	1.63385	8.46282	2.6259	0.00970902	0.0493679	-3.24325	LY6D
ENSG00000121552	1.62141	6.73329	4.10853	7.10509e-05	0.000794023	1.25914	CSTA
ENSG00000248485	1.61006	2.25213	4.18607	5.27492e-05	0.000618155	1.5381	PCP4L1
ENSG00000137648	1.60697	6.24785	6.05383	1.49608e-08	6.60033e-07	9.29722	TMPRSS4
ENSG00000070526	1.60646	2.35034	4.68712	7.05765e-06	0.000117628	3.43212	ST6GALNAC1
ENSG00000114948	1.59005	3.93715	4.52241	1.38951e-05	0.000202355	2.79248	ADAM23
ENSG00000140519	1.58615	5.71289	2.92808	0.00404626	0.0240849	-2.46285	RHCG
ENSG00000109101	1.58159	2.82166	4.27391	3.74757e-05	0.000468446	1.85881	FOXN1
ENSG00000167600	1.57078	5.33274	5.2212	7.08974e-07	1.74338e-05	5.61225	CYP2S1
ENSG00000158055	1.56372	4.03944	4.4988	1.52925e-05	0.000214381	2.70213	GRHL3
ENSG00000086548	1.56163	5.02027	3.27677	0.00135563	0.0101672	-1.47132	CEACAM6
ENSG00000188580	1.55742	2.35509	4.96177	2.20586e-06	4.53258e-05	4.53367	NKAIN2
ENSG00000105523	1.5453	3.15172	5.58755	1.34904e-07	4.49678e-06	7.19393	FAM83E
ENSG00000136695	1.54466	4.00862	3.19356	0.00177388	0.0122743	-1.71655	IL36RN
ENSG00000167653	1.54228	1.83831	4.46771	1.73406e-05	0.000234333	2.58367	PSCA
ENSG00000168447	1.53845	1.70671	4.23263	4.40341e-05	0.00053267	1.70745	SCNN1B
ENSG00000136155	1.53793	3.63631	3.47898	0.000690999	0.00569505	-0.853429	SCEL
ENSG00000171346	1.53094	8.11395	3.3671	0.00100678	0.00786545	-1.19909	KRT15
ENSG00000148346	1.52625	5.55064	3.5291	0.000582142	0.00504747	-0.695559	LCN2
ENSG00000136688	1.51759	3.60441	3.04885	0.00279829	0.0181707	-2.13024	IL36G
ENSG00000216775	1.51478	4.60954	5.58926	1.33844e-07	4.49678e-06	7.20146	RP1-152L7.5
ENSG00000166535	1.51296	5.82909	3.47096	0.000710107	0.00582055	-0.878525	A2ML1
ENSG00000215874	1.51231	3.29391	5.18703	8.24908e-07	1.96407e-05	5.46816	CAPNS1P1
ENSG00000181019	1.50994	5.83303	4.74089	5.63877e-06	9.50354e-05	3.64439	NQO1
ENSG00000170835	1.49863	2.66802	3.52511	0.000590185	0.0050878	-0.708206	CEL
ENSG00000134757	1.48662	9.25918	3.15134	0.00202938	0.0138999	-1.83894	DSG3
ENSG00000163435	1.47896	6.76832	4.15962	5.8416e-05	0.000663818	1.44248	ELF3
ENSG00000140279	1.47386	4.7748	4.47637	1.67452e-05	0.000228343	2.6166	DUOX2
ENSG00000140284	1.47034	1.09214	5.07678	1.33936e-06	2.99857e-05	5.00739	SLC27A2
ENSG00000236524	1.46253	-2.04073	3.54652	0.000548268	0.00486628	-0.640289	RP11-134F2.2
ENSG00000101144	1.45913	4.91149	4.98365	2.00717e-06	4.24049e-05	4.62325	BMP7
ENSG00000242136	1.44885	0.431595	5.27963	5.46476e-07	1.43809e-05	5.86005	RP11-734K21.2
ENSG00000198483	1.44814	2.93722	4.63877	8.62412e-06	0.000137619	3.24268	ANKRD35
ENSG00000183117	1.43708	3.53534	4.77638	4.85811e-06	8.6752e-05	3.78541	CSMD1
ENSG00000221431	1.43444	1.27048	4.2393	4.29034e-05	0.000523213	1.73185	AC092925.1
ENSG00000186204	1.43127	2.31272	5.39025	3.32311e-07	9.96932e-06	6.33391	CYP4F12
ENSG00000186442	1.42989	-0.186147	3.20656	0.00170145	0.0120385	-1.67858	KRT3
ENSG00000165794	1.41378	2.8697	3.60947	0.000440666	0.00403048	-0.438613	SLC39A2
ENSG00000178363	1.40371	9.70465	3.66597	0.000361367	0.00338782	-0.255144	CALML3
ENSG00000094796	1.40269	3.05759	3.19324	0.00177569	0.0122743	-1.71747	KRT31
ENSG00000136689	1.39778	6.42704	3.97614	0.000117117	0.00122371	0.792115	IL1RN
ENSG00000133985	1.39412	3.79292	5.15188	9.6339e-07	2.22321e-05	5.32057	TTC9
ENSG00000153802	1.39059	4.48495	3.13146	0.00216115	0.0146024	-1.89608	TMPRSS11D
ENSG00000171124	1.38957	4.03296	4.46225	1.77268e-05	0.000237412	2.56292	FUT3
ENSG00000163221	1.38092	2.45947	2.96284	0.00364275	0.0223026	-2.36831	S100A12
ENSG00000143546	1.37781	10.1024	2.68775	0.00816191	0.0429574	-3.08963	S100A8
ENSG00000105357	1.36341	6.43507	4.78324	4.71987e-06	8.56094e-05	3.81274	MYH14
ENSG00000224652	1.35699	1.79907	3.53413	0.000572175	0.0049899	-0.679642	LINC00885
ENSG00000127252	1.34997	0.491424	4.16788	5.6586e-05	0.000649359	1.4723	HRASLS
ENSG00000184012	1.34022	2.79794	4.20965	4.8147e-05	0.000568665	1.62369	TMPRSS2
ENSG00000177627	1.33848	1.91049	4.30686	3.29264e-05	0.000415038	1.98036	C12orf54
ENSG00000135324	1.33787	1.60676	5.31544	4.65508e-07	1.26957e-05	6.01276	MRAP2
ENSG00000151012	1.33463	4.91493	3.52031	0.000599996	0.0051136	-0.723398	SLC7A11
ENSG00000189143	1.3343	6.11164	4.49514	1.55209e-05	0.000214652	2.68815	CLDN4
ENSG00000114771	1.33101	1.33214	2.86971	0.00481705	0.0277907	-2.6194	AADAC
ENSG00000251491	1.3248	1.18127	3.32978	0.00113926	0.00879124	-1.31232	OR7E28P
ENSG00000100078	1.32319	1.36897	3.16899	0.00191869	0.013202	-1.78795	PLA2G3
ENSG00000181072	1.3134	2.39864	4.17231	5.56276e-05	0.000646833	1.48831	CHRM2
ENSG00000179477	1.30514	2.24669	2.65247	0.00901454	0.046742	-3.17764	ALOX12B
ENSG00000261040	1.30422	1.97944	4.26314	3.90908e-05	0.000484596	1.8192	CTD-2319I12.1
ENSG00000235032	1.29733	2.56783	4.74859	5.45973e-06	9.30636e-05	3.67492	RP4-813D12.2
ENSG00000159527	1.29636	3.02847	3.07171	0.00260652	0.0170732	-2.06598	PGLYRP3
ENSG00000214856	1.29533	1.06102	3.0117	0.00313804	0.0196948	-2.2338	KRT16P1
ENSG00000165238	1.28649	4.5962	3.70773	0.000311656	0.00295876	-0.118084	WNK2
ENSG00000261217	1.28562	-0.497346	3.50509	0.000632113	0.00526761	-0.771434	RP11-598D12.3
ENSG00000254166	1.27267	1.80608	3.85012	0.000186523	0.00184069	0.358541	CASC19
ENSG00000253740	1.26005	0.256332	3.97987	0.000115497	0.00122004	0.805111	KB-1083B1.1
ENSG00000156298	1.24568	2.9883	4.24712	4.16155e-05	0.000511666	1.76045	TSPAN7
ENSG00000249007	1.24171	0.947144	3.44177	0.000783911	0.00635603	-0.96944	RP11-510N19.5
ENSG00000249647	1.23204	1.6616	4.81968	4.04674e-06	7.7822e-05	3.95844	CTC-349C3.2
ENSG00000139044	1.22951	5.09767	4.21834	4.65492e-05	0.000554157	1.65534	B4GALNT3
ENSG00000260658	1.22775	0.953828	3.82858	0.000201759	0.00197803	0.285519	RP11-368L12.1
ENSG00000253033	1.22712	0.836454	4.55865	1.19867e-05	0.00017802	2.93184	RNU7-191P
ENSG00000145920	1.22703	-0.0937229	3.06874	0.00263073	0.017157	-2.07436	CPLX2
ENSG00000111432	1.22251	4.78763	3.81015	0.000215727	0.00208768	0.223304	FZD10
ENSG00000234262	1.22025	0.264045	4.75345	5.34963e-06	9.2235e-05	3.6942	RP1-20N18.4
ENSG00000177614	1.21923	2.49517	3.85745	0.000181591	0.00180388	0.38347	PGBD5
ENSG00000213896	1.2113	1.27152	3.93541	0.000136281	0.00140015	0.650783	RP11-546M4.1
ENSG00000103044	1.19914	6.50631	3.51354	0.000614093	0.00514603	-0.744795	HAS3
ENSG00000118785	1.19355	8.36999	3.12308	0.00221908	0.0148548	-1.9201	SPP1
ENSG00000162981	1.18888	6.39387	4.11876	6.83263e-05	0.000770598	1.29574	FAM84A
ENSG00000232680	1.18711	0.865533	2.97188	0.00354407	0.0219674	-2.34356	AC002511.3
ENSG00000092295	1.18295	5.38384	2.89506	0.00446716	0.0258716	-2.55176	TGM1
ENSG00000256347	1.17269	1.26899	4.02718	9.67187e-05	0.00104373	0.970781	OR8R1P
ENSG00000073737	1.17253	3.11087	3.4599	0.000737267	0.00601033	-0.913047	DHRS9
ENSG00000111319	1.17007	4.99466	3.32922	0.00114137	0.00879124	-1.31401	SCNN1A
ENSG00000232243	1.15412	1.53832	2.96788	0.00358747	0.0220541	-2.35453	RP11-408E5.5
ENSG00000172005	1.15075	1.94804	2.924	0.00409622	0.0241903	-2.47389	MAL
ENSG00000136235	1.14476	8.75822	3.97533	0.000117476	0.00122371	0.78926	GPNMB
ENSG00000180861	1.1429	2.41107	3.81336	0.000213226	0.00207688	0.23414	C12orf36
ENSG00000104140	1.14097	5.85367	3.53824	0.000564121	0.00497754	-0.666573	RHOV
ENSG00000155918	1.1256	2.54355	3.12177	0.00222822	0.0148548	-1.92382	RAET1L
ENSG00000081277	1.11635	9.2964	2.735	0.00713461	0.0384961	-2.97016	PKP1
ENSG00000239887	1.10124	3.89711	4.0414	9.16723e-05	0.00100371	1.02085	C1orf226
ENSG00000220154	1.09983	3.07741	2.63584	0.00944365	0.0486786	-3.21877	RP11-46B11.2
ENSG00000115507	1.09919	3.1071	3.87475	0.000170445	0.00171589	0.442415	OTX1
ENSG00000161905	1.08883	2.70359	3.02109	0.00304878	0.019215	-2.20774	ALOX15
ENSG00000115758	1.0839	7.67018	3.2415	0.0015202	0.010963	-1.57591	ODC1
ENSG00000168350	1.08203	2.15617	3.58256	0.000483954	0.00439959	-0.525159	DEGS2
ENSG00000240602	1.07233	1.42228	2.83502	0.00533677	0.0302081	-2.71116	RP11-64D22.2
ENSG00000138759	1.07157	4.60386	2.95006	0.00378659	0.023089	-2.40318	FRAS1
ENSG00000266634	1.06254	0.532656	2.98394	0.00341626	0.0213517	-2.31045	MIR3972
ENSG00000227330	1.05481	0.0299641	3.51695	0.000606951	0.00513783	-0.734017	AP000998.2
ENSG00000165125	1.05285	1.42471	2.90718	0.0043082	0.0251452	-2.51923	TRPV6
ENSG00000236833	1.04341	1.18771	2.75057	0.00682262	0.0369456	-2.93037	AC024560.2
ENSG00000147257	1.0416	2.57012	2.75477	0.00674055	0.0369456	-2.9196	GPC3
ENSG00000115457	1.03029	6.56006	3.31469	0.00119731	0.00911656	-1.3578	IGFBP2
ENSG00000261199	1.02727	2.29264	3.02936	0.00297203	0.0188103	-2.1847	UBE2FP2
ENSG00000167757	1.02311	4.8886	2.93195	0.00399942	0.0240041	-2.45238	KLK11
ENSG00000226622	1.02219	-2.13478	3.37239	0.00098922	0.00776874	-1.18296	AC092155.4
ENSG00000227064	1.01752	2.78658	3.12611	0.00219797	0.0147846	-1.91142	RP3-363L9.1
ENSG00000135046	1.0173	9.54718	3.24658	0.00149539	0.0108887	-1.56089	ANXA1
ENSG00000144063	1.0163	5.84459	3.52323	0.000594004	0.00509146	-0.71415	MALL
ENSG00000170423	1.01397	2.69003	2.62259	0.00979867	0.0495815	-3.25137	KRT78
ENSG00000142973	1.00966	0.914043	2.70509	0.00777019	0.0414779	-3.04599	CYP4B1
ENSG00000135373	1.0068	6.31979	3.21387	0.00166195	0.0118148	-1.65718	EHF
Top expressed genes in cluster 4 stemness, log2 fold change (Stemness vs. others) > 0.8 and adjusted p<0.05
ID	logFC (Stemness vs others)	AveExpr	t	P.Value	adj.P.Val	B	gene_name
ENSG00000101443	2.44588	2.4711	5.20978	7.42748e-07	1.71403e-05	5.60968	WFDC2
ENSG00000267436	1.98295	-1.22739	3.61012	0.000439148	0.00233589	-0.361195	AC005786.7
ENSG00000235333	1.8356	2.03926	3.16133	0.00196457	0.00775489	-1.72817	PVRIG2P
ENSG00000242265	1.79068	4.00979	3.76916	0.000249809	0.00148696	0.158587	PEG10
ENSG00000104332	1.7807	3.02645	3.94875	0.000129489	0.000874926	0.766759	SFRP1
ENSG00000133067	1.73149	1.90347	4.2451	4.18579e-05	0.000358147	1.81771	LGR6
ENSG00000165816	1.67797	2.50081	5.61472	1.18349e-07	4.4381e-06	7.35059	VWA2
ENSG00000124205	1.66347	-2.02774	4.28493	3.58143e-05	0.000316009	1.96331	EDN3
ENSG00000273420	1.65995	1.09636	3.71246	0.000306053	0.00176569	-0.0287763	CTD-2540B15.13
ENSG00000229510	1.64832	0.248308	3.76326	0.000255169	0.00150099	0.138986	AC018692.2
ENSG00000153404	1.63601	3.57682	5.64663	1.02073e-07	3.92587e-06	7.49108	PLEKHG4B
ENSG00000237061	1.59337	0.179494	4.66594	7.68479e-06	9.3255e-05	3.40571	RP11-956J14.1
ENSG00000164683	1.54995	5.40529	5.83019	4.31941e-08	2.29435e-06	8.3083	HEY1
ENSG00000249430	1.52226	2.11806	5.00094	1.85585e-06	3.16337e-05	4.74426	CTD-2231H16.1
ENSG00000128683	1.49541	0.897844	3.77899	0.000241118	0.00145252	0.19129	GAD1
ENSG00000162949	1.48741	1.45958	3.2417	0.00151797	0.00625956	-1.4945	CAPN13
ENSG00000092758	1.46206	2.1195	3.80016	0.00022336	0.00136195	0.261969	COL9A3
ENSG00000226747	1.44245	0.255658	4.86446	3.33529e-06	4.71976e-05	4.19132	AC007966.1
ENSG00000254347	1.38834	-1.14953	4.7997	4.38953e-06	5.9318e-05	3.93258	RP11-351E7.1
ENSG00000205696	1.38737	-1.12266	4.27859	3.67167e-05	0.000320204	1.94007	ADARB2-AS1
ENSG00000269753	1.38267	2.17707	4.78987	4.57547e-06	6.12786e-05	3.89352	AL589739.1
ENSG00000163273	1.35063	-0.733848	4.02146	9.86554e-05	0.000708053	1.01924	NPPC
ENSG00000154080	1.32647	-0.75399	2.49328	0.0139442	0.0392426	-3.47147	CHST9
ENSG00000156076	1.32532	-1.91959	2.40556	0.0175906	0.0474567	-3.67299	WIF1
ENSG00000239467	1.31638	0.376859	4.11999	6.78821e-05	0.00052217	1.36697	AC007405.6
ENSG00000183036	1.29297	-1.15588	3.46912	0.00071384	0.00353386	-0.806809	PCP4
ENSG00000164107	1.29029	1.92248	3.20391	0.00171467	0.00695137	-1.60499	HAND2
ENSG00000231997	1.28368	4.24974	3.84508	0.00018971	0.00121091	0.412963	FAM27D1
ENSG00000185736	1.24538	0.893909	3.25988	0.00143108	0.00597943	-1.44098	ADARB2
ENSG00000205221	1.20682	-0.865059	3.0562	0.00273347	0.0100742	-2.02625	VIT
ENSG00000162409	1.19351	2.77832	4.83971	3.70536e-06	5.14633e-05	4.09218	PRKAA2
ENSG00000127324	1.1774	-1.05126	3.22538	0.00160018	0.00650479	-1.54234	TSPAN8
ENSG00000229236	1.17573	-1.22364	2.77366	0.0063799	0.0204979	-2.784	TTTY10
ENSG00000253516	1.16897	2.33214	4.39698	2.29788e-05	0.00022128	2.37827	HMGB1P41
ENSG00000165238	1.15631	4.5962	3.40069	0.000899196	0.00419283	-1.01782	WNK2
ENSG00000130675	1.14182	-0.331063	2.93365	0.00397676	0.0139699	-2.36279	MNX1
ENSG00000249441	1.13986	-1.05147	3.39573	0.000914225	0.00423252	-1.03295	RP11-94H6.1
ENSG00000272600	1.12665	0.210267	3.43739	0.000794801	0.00385826	-0.905072	AC007308.7
ENSG00000170837	1.12278	2.93688	3.36292	0.00101995	0.00459436	-1.13278	GPR27
ENSG00000164122	1.12196	-1.17851	2.57203	0.0112626	0.0326138	-3.285	ASB5
ENSG00000264901	1.09388	0.248908	3.87426	0.000170494	0.0010976	0.511808	MIR3616
ENSG00000224652	1.08771	1.79907	2.86931	0.00482032	0.0164703	-2.53466	LINC00885
ENSG00000199488	1.0747	0.144653	3.70109	0.000318697	0.0018235	-0.0660945	RNU1-70P
ENSG00000217896	1.07162	1.39385	2.38978	0.0183296	0.0489923	-3.70854	ZNF839P1
ENSG00000272304	1.0694	0.594537	3.2566	0.00144639	0.00602661	-1.45064	RP11-19C24.1
ENSG00000223561	1.06203	-0.864995	3.55137	0.00053857	0.00279535	-0.548628	AC003090.1
ENSG00000161798	1.05503	-0.14697	2.48517	0.0142503	0.0398796	-3.49036	AQP5
ENSG00000235450	1.03686	-2.7958	3.49945	0.00064373	0.00324025	-0.712154	RP11-142A5.1
ENSG00000234812	1.02864	0.00238831	3.77469	0.000244886	0.00146932	0.176969	RP11-146D12.6
ENSG00000135960	1.02685	1.1349	2.65412	0.00896945	0.0266948	-3.0851	EDAR
ENSG00000231359	1.0181	0.42997	3.73998	0.000277407	0.00161584	0.0618649	AC072052.7
ENSG00000264308	1.01775	0.0712471	3.4211	0.000839654	0.00399835	-0.955243	AL121897.1
ENSG00000239783	1.01433	1.17934	3.33258	0.00112778	0.00494642	-1.22436	RP5-1050K3.3
ENSG00000201428	0.999155	6.41439	3.50746	0.00062634	0.00317402	-0.687063	RN7SKP71
ENSG00000250271	0.997169	-0.200187	2.89001	0.00453246	0.0155576	-2.47971	RP11-64D22.5
ENSG00000235829	0.99328	3.20809	2.97898	0.00346626	0.0124121	-2.23969	TBCAP2
ENSG00000064655	0.989471	3.50856	2.5875	0.0107938	0.0314382	-3.24775	EYA2
ENSG00000148408	0.976934	2.47538	3.09051	0.0024563	0.00926762	-1.92992	CACNA1B
ENSG00000106536	0.976271	3.17939	3.02745	0.00298775	0.0108777	-2.10628	POU6F2
ENSG00000238013	0.966647	0.590063	3.5392	0.000561656	0.00289513	-0.587132	RP11-427P5.2
ENSG00000231130	0.965111	0.822887	3.64862	0.000383692	0.00207776	-0.237029	HLA-T
ENSG00000186377	0.953675	2.17228	2.71943	0.00745595	0.0231073	-2.92204	CYP4X1
ENSG00000165246	0.952944	2.5641	2.66813	0.0086231	0.0258177	-3.05041	NLGN4Y
ENSG00000265418	0.947256	0.945102	3.45366	0.000752265	0.00369966	-0.854776	MIR4261
ENSG00000152580	0.945424	2.85737	2.92988	0.00402217	0.0140964	-2.37295	IGSF10
ENSG00000215863	0.939933	-0.546532	2.48543	0.0142405	0.0398796	-3.48976	LINC01138
ENSG00000235760	0.939169	-0.170478	3.17515	0.00187999	0.00749997	-1.68835	AC138655.4
ENSG00000223915	0.938701	1.20273	2.61177	0.0100938	0.029746	-3.18894	DPPA2P1
ENSG00000264525	0.937923	0.267818	3.56812	0.000508251	0.00265637	-0.495447	MIR4778
ENSG00000236028	0.929236	3.18519	2.4909	0.0140336	0.0394202	-3.47703	RP11-323C15.2
ENSG00000170421	0.925011	6.64935	2.59798	0.0104862	0.0307815	-3.22241	KRT8
ENSG00000259799	0.911284	0.817959	2.90254	0.00436603	0.0151598	-2.4463	RP11-554A11.9
ENSG00000270460	0.90648	1.33052	3.49694	0.000649293	0.00325732	-0.720036	RP11-796E10.1
ENSG00000256417	0.902496	1.25324	3.1088	0.00231944	0.0089669	-1.8782	RP11-1038A11.3
ENSG00000113396	0.899492	0.89222	2.82383	0.00551219	0.018257	-2.65413	SLC27A6
ENSG00000263954	0.899122	0.475569	3.35041	0.00106317	0.00469044	-1.17061	AC004769.1
ENSG00000236818	0.891973	0.765929	3.09801	0.00239933	0.00915963	-1.90875	ARL5AP2
ENSG00000221300	0.889445	0.27492	3.35249	0.00105585	0.00468575	-1.16432	SNORD75
ENSG00000183929	0.883047	1.20091	2.75455	0.00674176	0.0213347	-2.83291	DUSP5P1
ENSG00000259610	0.876535	0.895048	3.2415	0.00151899	0.00625956	-1.4951	RP11-499F3.1
ENSG00000267611	0.874273	0.598624	3.35824	0.00103591	0.00462957	-1.14693	CTC-461H2.2
ENSG00000218902	0.8686	0.993551	3.36929	0.000998562	0.00455272	-1.11346	PTMAP3
ENSG00000114631	0.868138	3.21014	2.82277	0.00552946	0.018257	-2.65692	PODXL2
ENSG00000006047	0.867752	2.18564	3.16436	0.00194574	0.00770082	-1.71946	YBX2
ENSG00000008196	0.864035	-2.24739	2.56865	0.0113674	0.0328537	-3.29311	TFAP2B
ENSG00000075035	0.859844	1.14974	3.09121	0.00245097	0.00926762	-1.92796	WSCD2
ENSG00000255480	0.85242	0.0908748	2.74808	0.00686851	0.0216445	-2.84941	RP4-710M3.2
ENSG00000259128	0.849855	-0.327535	2.42285	0.0168112	0.0457656	-3.63379	DUX4L2
ENSG00000254044	0.849253	0.472633	3.36531	0.00101188	0.00458557	-1.12554	RP11-681L8.1
ENSG00000207923	0.838835	0.639673	3.23283	0.00156218	0.00636758	-1.52054	MIR559
ENSG00000266656	0.829841	-0.598299	3.23417	0.00155541	0.00635728	-1.51661	AC104066.1
