# Supplementary material for: The integrated molecular and histological analysis defines subtypes of esophageal squamous cell carcinoma
Source: Nat Commun. 2024 Oct 18;15:8988. doi: 10.1038/s41467-024-53164-x (PMC11487165; doi:10.1038/s41467-024-53164-x)
Supplement: Supplementary file 6 — Supplementary Data 3 [file 41467_2024_53164_MOESM6_ESM.xlsx]

## Sheet: Sheet1
Enriched pathways for differentiated subtype
Pathway_ID	genes_set_test_set	total_test_set	genes_set_background	total_genes	pval	pval_adj	number	minusLOG10(pvalue)	enrichment
NABA_MATRISOME	52	308	1028	27218	9.46319e-20	1.25766e-16	1329	19.024	4.47008
NABA_MATRISOME_ASSOCIATED	42	308	753	27218	1.47758e-17	9.81854e-15	1327	16.8304	4.92901
NABA_SECRETED_FACTORS	20	308	344	27218	2.9873e-09	1.32338e-06	1325	8.52472	5.1378
NABA_ECM_REGULATORS	15	308	238	27218	1.02638e-07	3.41014e-05	1322	6.98869	5.56955
REACTOME_GAP_JUNCTION_TRAFFICKING	5	308	27	27218	1.18211e-05	0.00283541	1304	4.92734	16.3648
PID_A6B1_A6B4_INTEGRIN_PATHWAY	6	308	46	27218	1.28009e-05	0.00283541	611	4.89276	11.5265
REACTOME_GAP_JUNCTION_ASSEMBLY	4	308	18	27218	4.34157e-05	0.00824279	1312	4.36235	19.6378
PID_FRA_PATHWAY	5	308	37	27218	5.81812e-05	0.00883376	494	4.23522	11.9419
REACTOME_EXTRACELLULAR_MATRIX_ORGANIZATION	7	308	87	27218	5.98223e-05	0.00883376	750	4.22314	7.11024
PID_INTEGRIN1_PATHWAY	6	308	66	27218	0.000102738	0.0136538	462	3.98827	8.03365
PID_INTEGRIN4_PATHWAY	3	308	11	27218	0.000221362	0.0267445	554	3.6549	24.1009
REACTOME_CELL_JUNCTION_ORGANIZATION	6	308	78	27218	0.000259314	0.0277836	1068	3.58617	6.7977
REACTOME_REVERSIBLE_HYDRATION_OF_CARBON_DIOXIDE	3	308	12	27218	0.000292679	0.0277836	797	3.53361	22.0925
REACTOME_APOPTOTIC_CLEAVAGE_OF_CELL_ADHESION_PROTEINS	3	308	12	27218	0.000292679	0.0277836	866	3.53361	22.0925
REACTOME_BASIGIN_INTERACTIONS	4	308	30	27218	0.000349378	0.0309549	837	3.4567	11.7827
PID_ERBB_NETWORK_PATHWAY	3	308	15	27218	0.000590259	0.0490284	585	3.22896	17.674
PID_AP1_PATHWAY	5	308	70	27218	0.00119207	0.0915013	563	2.9237	6.31215
NABA_CORE_MATRISOME	10	308	275	27218	0.0012393	0.0915013	1326	2.90683	3.21346
Enriched pathways for immunogenic subtype
Pathway_ID	genes_set_test_set	total_test_set	genes_set_background	total_genes	pval	pval_adj	number	minusLOG10(pvalue)	enrichment
REACTOME_IMMUNE_SYSTEM	62	463	933	27218	3.9405e-20	5.23693e-17	1256	19.4044	3.90648
KEGG_PRIMARY_IMMUNODEFICIENCY	14	463	35	27218	2.3407e-16	1.55539e-13	182	15.6307	23.5145
KEGG_CELL_ADHESION_MOLECULES_CAMS	22	463	134	27218	1.12788e-15	4.61277e-13	115	14.9477	9.65146
REACTOME_ADAPTIVE_IMMUNE_SYSTEM	41	463	539	27218	1.40568e-15	4.61277e-13	1270	14.8521	4.47168
REACTOME_TRANSLOCATION_OF_ZAP_70_TO_IMMUNOLOGICAL_SYNAPSE	10	463	14	27218	1.73543e-15	4.61277e-13	844	14.7606	41.9901
REACTOME_GENERATION_OF_SECOND_MESSENGER_MOLECULES	12	463	27	27218	7.03165e-15	1.55751e-12	847	14.1529	26.1272
REACTOME_PHOSPHORYLATION_OF_CD3_AND_TCR_ZETA_CHAINS	10	463	16	27218	1.34665e-14	2.55672e-12	842	13.8707	36.7414
REACTOME_PD1_SIGNALING	10	463	18	27218	7.13756e-14	1.18573e-11	1025	13.1465	32.659
KEGG_ANTIGEN_PROCESSING_AND_PRESENTATION	17	463	89	27218	1.53914e-13	2.27279e-11	120	12.8127	11.2288
REACTOME_TCR_SIGNALING	14	463	54	27218	2.43878e-13	3.24114e-11	834	12.6128	15.2409
KEGG_ALLOGRAFT_REJECTION	12	463	38	27218	9.24482e-13	1.11694e-10	180	12.0341	18.5641
KEGG_GRAFT_VERSUS_HOST_DISEASE	12	463	42	27218	3.55036e-12	3.91539e-10	181	11.4497	16.7961
KEGG_AUTOIMMUNE_THYROID_DISEASE	13	463	53	27218	3.82995e-12	3.91539e-10	178	11.4168	14.4193
KEGG_TYPE_I_DIABETES_MELLITUS	12	463	44	27218	6.56619e-12	6.23319e-10	148	11.1827	16.0326
BIOCARTA_TCRA_PATHWAY	8	463	13	27218	7.88693e-12	6.98782e-10	296	11.1031	36.1761
KEGG_INTESTINAL_IMMUNE_NETWORK_FOR_IGA_PRODUCTION	12	463	48	27218	2.03952e-11	1.69407e-09	134	10.6905	14.6965
KEGG_ASTHMA	10	463	30	27218	4.08211e-11	2.85609e-09	177	10.3891	19.5954
PID_IL12_2PATHWAY	13	463	63	27218	4.08321e-11	2.85609e-09	486	10.389	12.1305
REACTOME_COSTIMULATION_BY_THE_CD28_FAMILY	13	463	63	27218	4.08321e-11	2.85609e-09	1030	10.389	12.1305
PID_CD8_TCR_PATHWAY	12	463	53	27218	7.23175e-11	4.8055e-09	511	10.1408	13.3101
PID_TCR_PATHWAY	13	463	66	27218	7.61507e-11	4.81925e-09	473	10.1183	11.5791
REACTOME_IMMUNOREGULATORY_INTERACTIONS_BETWEEN_A_LYMPHOID_AND_A_NON_LYMPHOID_CELL	13	463	70	27218	1.66177e-10	1.00386e-08	698	9.77943	10.9174
REACTOME_CHEMOKINE_RECEPTORS_BIND_CHEMOKINES	12	463	57	27218	1.80287e-10	1.04174e-08	908	9.74404	12.376
KEGG_CYTOKINE_CYTOKINE_RECEPTOR_INTERACTION	23	463	267	27218	2.43349e-10	1.34754e-08	89	9.61377	5.06398
KEGG_HEMATOPOIETIC_CELL_LINEAGE	14	463	88	27218	2.85451e-10	1.4194e-08	127	9.54447	9.35235
KEGG_SYSTEMIC_LUPUS_ERYTHEMATOSUS	17	463	140	27218	2.8588e-10	1.4194e-08	179	9.54382	7.13832
KEGG_VIRAL_MYOCARDITIS	13	463	73	27218	2.88367e-10	1.4194e-08	186	9.54006	10.4688
BIOCARTA_COMP_PATHWAY	8	463	19	27218	4.23421e-10	1.94971e-08	228	9.37323	24.7521
REACTOME_DOWNSTREAM_TCR_SIGNALING	10	463	37	27218	4.25444e-10	1.94971e-08	836	9.37116	15.8882
BIOCARTA_CLASSIC_PATHWAY	7	463	14	27218	1.21979e-09	5.22937e-08	227	8.91371	29.3931
BIOCARTA_TCYTOTOXIC_PATHWAY	7	463	14	27218	1.21979e-09	5.22937e-08	377	8.91371	29.3931
KEGG_LEISHMANIA_INFECTION	12	463	72	27218	3.1098e-09	1.29154e-07	161	8.50727	9.7977
BIOCARTA_CSK_PATHWAY	8	463	24	27218	3.82356e-09	1.53985e-07	189	8.41753	19.5954
KEGG_CHEMOKINE_SIGNALING_PATHWAY	18	463	190	27218	4.95279e-09	1.93596e-07	90	8.30515	5.56922
REACTOME_INTERFERON_GAMMA_SIGNALING	11	463	63	27218	8.51983e-09	3.2351e-07	1170	8.06957	10.2643
BIOCARTA_CTLA4_PATHWAY	7	463	21	27218	3.72761e-08	1.37611e-06	385	7.42857	19.5954
BIOCARTA_THELPER_PATHWAY	6	463	14	27218	6.27609e-08	2.25431e-06	378	7.20231	25.1941
REACTOME_INITIAL_TRIGGERING_OF_COMPLEMENT	6	463	16	27218	1.6259e-07	5.68637e-06	1292	6.78891	22.0448
PID_CXCR4_PATHWAY	12	463	102	27218	1.72579e-07	5.88096e-06	533	6.76301	6.91602
BIOCARTA_NO2IL12_PATHWAY	6	463	17	27218	2.47668e-07	8.22878e-06	314	6.60613	20.7481
KEGG_T_CELL_RECEPTOR_SIGNALING_PATHWAY	12	463	108	27218	3.24936e-07	1.05327e-05	129	6.4882	6.5318
KEGG_B_CELL_RECEPTOR_SIGNALING_PATHWAY	10	463	75	27218	5.68646e-07	1.79936e-05	130	6.24516	7.83816
BIOCARTA_BLYMPHOCYTE_PATHWAY	5	463	11	27218	5.91895e-07	1.82937e-05	208	6.22776	26.721
REACTOME_PEPTIDE_LIGAND_BINDING_RECEPTORS	15	463	188	27218	8.79434e-07	2.65629e-05	891	6.0558	4.69039
REACTOME_COMPLEMENT_CASCADE	7	463	32	27218	9.17773e-07	2.71049e-05	1262	6.03726	12.8595
PID_IL12_STAT4_PATHWAY	7	463	33	27218	1.14788e-06	3.31636e-05	645	5.94011	12.4698
REACTOME_G_ALPHA_I_SIGNALLING_EVENTS	15	463	195	27218	1.3949e-06	3.94431e-05	1014	5.85546	4.52201
PID_CD8_TCR_DOWNSTREAM_PATHWAY	9	463	65	27218	1.5175e-06	4.20157e-05	633	5.81887	8.13962
KEGG_COMPLEMENT_AND_COAGULATION_CASCADES	9	463	69	27218	2.53346e-06	6.87136e-05	119	5.59629	7.66776
REACTOME_MHC_CLASS_II_ANTIGEN_PRESENTATION	10	463	91	27218	3.4607e-06	9.19855e-05	817	5.46084	6.46002
BIOCARTA_CTL_PATHWAY	5	463	15	27218	3.63657e-06	9.47647e-05	233	5.43931	19.5954
REACTOME_CYTOKINE_SIGNALING_IN_IMMUNE_SYSTEM	17	463	270	27218	4.40582e-06	0.000112603	1272	5.35597	3.70135
REACTOME_CLASS_A1_RHODOPSIN_LIKE_RECEPTORS	18	463	305	27218	5.71024e-06	0.000143187	893	5.24335	3.46935
BIOCARTA_IL17_PATHWAY	5	463	17	27218	7.28564e-06	0.000179308	277	5.13753	17.2901
ST_T_CELL_SIGNAL_TRANSDUCTION	7	463	45	27218	1.02249e-05	0.00024707	432	4.99034	9.14452
PID_BCR_5PATHWAY	8	463	65	27218	1.42533e-05	0.000338261	454	4.84608	7.23522
BIOCARTA_TCR_PATHWAY	7	463	49	27218	1.82538e-05	0.000425602	376	4.73865	8.39803
REACTOME_INTERFERON_SIGNALING	12	463	159	27218	1.90317e-05	0.000436089	1181	4.72052	4.43669
BIOCARTA_TCAPOPTOSIS_PATHWAY	4	463	11	27218	2.48105e-05	0.000558867	269	4.60536	21.3768
BIOCARTA_IL12_PATHWAY	5	463	23	27218	3.64159e-05	0.000799916	284	4.43871	12.7796
BIOCARTA_LECTIN_PATHWAY	4	463	12	27218	3.67155e-05	0.000799916	297	4.43515	19.5954
PID_CXCR3_PATHWAY	6	463	43	27218	8.38961e-05	0.00179835	598	4.07626	8.20272
PID_IL4_2PATHWAY	7	463	65	27218	0.000117103	0.00241586	468	3.93143	6.33082
BIOCARTA_NKT_PATHWAY	5	463	29	27218	0.000118157	0.00241586	364	3.92754	10.1355
REACTOME_ANTIGEN_ACTIVATES_B_CELL_RECEPTOR_LEADING_TO_GENERATION_OF_SECOND_MESSENGERS	5	463	29	27218	0.000118157	0.00241586	744	3.92754	10.1355
KEGG_NATURAL_KILLER_CELL_MEDIATED_CYTOTOXICITY	10	463	137	27218	0.000123419	0.0024492	128	3.90862	4.29096
SIG_BCR_SIGNALING_PATHWAY	6	463	46	27218	0.000123474	0.0024492	436	3.90843	7.66776
PID_IL2_STAT5_PATHWAY	5	463	30	27218	0.000139818	0.00273263	606	3.85444	9.7977
REACTOME_CELL_SURFACE_INTERACTIONS_AT_THE_VASCULAR_WALL	8	463	91	27218	0.000163365	0.00308852	762	3.78684	5.16802
BIOCARTA_LAIR_PATHWAY	4	463	17	27218	0.000165	0.00308852	224	3.78252	13.832
BIOCARTA_IL7_PATHWAY	4	463	17	27218	0.000165	0.00308852	287	3.78252	13.832
PID_PI3KCI_PATHWAY	6	463	49	27218	0.000176581	0.00325938	545	3.75306	7.19831
REACTOME_GPCR_LIGAND_BINDING	18	463	408	27218	0.0002483	0.00452042	1090	3.60502	2.59351
BIOCARTA_STATHMIN_PATHWAY	4	463	19	27218	0.000261565	0.00469757	374	3.58242	12.376
KEGG_PRION_DISEASES	5	463	35	27218	0.000297015	0.0052631	157	3.52722	8.39803
REACTOME_INNATE_IMMUNE_SYSTEM	14	463	279	27218	0.000334502	0.00579854	1244	3.4756	2.94984
PID_IL2_1PATHWAY	6	463	55	27218	0.000335958	0.00579854	532	3.47372	6.41304
BIOCARTA_IL2RB_PATHWAY	5	463	38	27218	0.000440417	0.00750403	285	3.35614	7.73502
BIOCARTA_IL2_PATHWAY	4	463	22	27218	0.000474098	0.00797565	278	3.32413	10.6884
REACTOME_CREATION_OF_C4_AND_C2_ACTIVATORS	3	463	10	27218	0.000536904	0.00891932	1290	3.2701	17.6359
REACTOME_IL_2_SIGNALING	5	463	41	27218	0.000630623	0.0103469	1196	3.20023	7.16905
BIOCARTA_MONOCYTE_PATHWAY	3	463	11	27218	0.00072894	0.0118142	304	3.13731	16.0326
REACTOME_IL_RECEPTOR_SHC_SIGNALING	4	463	27	27218	0.00106356	0.0170298	1141	2.97324	8.70906
REACTOME_THE_ROLE_OF_NEF_IN_HIV1_REPLICATION_AND_DISEASE_PATHOGENESIS	4	463	28	27218	0.00122429	0.0193701	1251	2.91211	8.39803
BIOCARTA_GRANULOCYTES_PATHWAY	3	463	14	27218	0.00154815	0.0239243	192	2.81019	12.597
REACTOME_REGULATION_OF_COMPLEMENT_CASCADE	3	463	14	27218	0.00154815	0.0239243	745	2.81019	12.597
KEGG_FC_EPSILON_RI_SIGNALING_PATHWAY	6	463	79	27218	0.00228908	0.0345702	131	2.64034	4.46477
REACTOME_INTEGRIN_CELL_SURFACE_INTERACTIONS	6	463	79	27218	0.00228908	0.0345702	862	2.64034	4.46477
PID_IL2_PI3K_PATHWAY	4	463	34	27218	0.0025591	0.0382139	547	2.59191	6.91602
BIOCARTA_BCR_PATHWAY	4	463	37	27218	0.00350144	0.0517046	209	2.45575	6.35526
BIOCARTA_CCR5_PATHWAY	3	463	20	27218	0.00449524	0.0656503	321	2.34725	8.81793
BIOCARTA_TOB1_PATHWAY	3	463	21	27218	0.00517892	0.0748129	362	2.28576	8.39803
REACTOME_SIGNALING_BY_THE_B_CELL_RECEPTOR_BCR	7	463	126	27218	0.00587719	0.083987	749	2.23083	3.2659
REACTOME_IL_3_5_AND_GM_CSF_SIGNALING	4	463	43	27218	0.00604059	0.0854036	1135	2.21892	5.46848
KEGG_FC_GAMMA_R_MEDIATED_PHAGOCYTOSIS	6	463	97	27218	0.00631021	0.0882765	132	2.19996	3.63626
REACTOME_HEMOSTASIS	16	463	466	27218	0.00661005	0.0915078	1218	2.1798	2.01841
BIOCARTA_CTCF_PATHWAY	3	463	23	27218	0.00672512	0.0921411	232	2.1723	7.66776
Enriched pathways for metabolic subtype
Pathway_ID	genes_set_test_set	total_test_set	genes_set_background	total_genes	pval	pval_adj	number	minusLOG10(pvalue)	enrichment
KEGG_METABOLISM_OF_XENOBIOTICS_BY_CYTOCHROME_P450	19	294	70	27218	9.32882e-22	1.2398e-18	67	21.0302	25.1284
KEGG_DRUG_METABOLISM_CYTOCHROME_P450	15	294	72	27218	1.47887e-15	9.8271e-13	68	14.8301	19.2871
KEGG_RETINOL_METABOLISM	13	294	64	27218	1.67826e-13	6.50783e-11	60	12.7751	18.805
REACTOME_BIOLOGICAL_OXIDATIONS	17	294	139	27218	1.95871e-13	6.50783e-11	856	12.708	11.3225
KEGG_GLUTATHIONE_METABOLISM	10	294	50	27218	1.30202e-10	3.46077e-08	29	9.88538	18.5156
KEGG_STEROID_HORMONE_BIOSYNTHESIS	9	294	55	27218	7.28953e-09	1.61463e-06	11	8.1373	15.1492
REACTOME_PHASE1_FUNCTIONALIZATION_OF_COMPOUNDS	9	294	70	27218	6.47151e-08	1.22866e-05	876	7.18899	11.9029
KEGG_ARACHIDONIC_ACID_METABOLISM	8	294	58	27218	2.02229e-07	3.32125e-05	44	6.69416	12.7694
KEGG_ASCORBATE_AND_ALDARATE_METABOLISM	6	294	25	27218	2.24916e-07	3.32125e-05	7	6.64798	22.2188
KEGG_PENTOSE_AND_GLUCURONATE_INTERCONVERSIONS	6	294	28	27218	4.65595e-07	6.18775e-05	4	6.33199	19.8382
REACTOME_PHASE_II_CONJUGATION	8	294	70	27218	8.90391e-07	0.000107575	1263	6.05042	10.5804
REACTOME_GLUCURONIDATION	5	294	18	27218	1.08524e-06	0.000120191	1241	5.96447	25.7162
KEGG_DRUG_METABOLISM_OTHER_ENZYMES	7	294	51	27218	1.23146e-06	0.000125893	69	5.90958	12.7068
KEGG_PORPHYRIN_AND_CHLOROPHYLL_METABOLISM	6	294	41	27218	4.93874e-06	0.000468828	61	5.30638	13.548
KEGG_LINOLEIC_ACID_METABOLISM	5	294	29	27218	1.36461e-05	0.00120904	45	4.86499	15.9618
REACTOME_CYTOCHROME_P450_ARRANGED_BY_SUBSTRATE_TYPE	6	294	51	27218	1.80691e-05	0.00150086	864	4.74306	10.8916
KEGG_STARCH_AND_SUCROSE_METABOLISM	6	294	52	27218	2.0242e-05	0.00158245	30	4.69375	10.6821
REACTOME_ETHANOL_OXIDATION	3	294	10	27218	0.00014152	0.0104489	1203	3.84918	27.7735
REACTOME_SPHINGOLIPID_DE_NOVO_BIOSYNTHESIS	4	294	31	27218	0.000333453	0.0233241	717	3.47697	11.9456
NABA_MATRISOME_ASSOCIATED	18	294	753	27218	0.00151024	0.100356	1327	2.82095	2.21303
Enriched pathways for stemness subtype
Pathway_ID	genes_set_test_set	total_test_set	genes_set_background	total_genes	pval	pval_adj	number	minusLOG10(pvalue)	enrichment
REACTOME_NCAM_SIGNALING_FOR_NEURITE_OUT_GROWTH	3	131	64	27218	0.00366457	1	981	2.43598	9.73927
REACTOME_OPIOID_SIGNALLING	3	131	78	27218	0.00637288	1	899	2.19566	7.99119
NABA_CORE_MATRISOME	5	131	275	27218	0.0107748	1	1326	1.96759	3.77765
ST_WNT_BETA_CATENIN_PATHWAY	2	131	34	27218	0.0116614	1	440	1.93325	12.2218
REACTOME_SIGNAL_TRANSDUCTION_BY_L1	2	131	34	27218	0.0116614	1	1112	1.93325	12.2218
REACTOME_NCAM1_INTERACTIONS	2	131	39	27218	0.0151643	1	978	1.81918	10.6549
REACTOME_SIGNALING_BY_INSULIN_RECEPTOR	3	131	108	27218	0.0154136	1	1211	1.8121	5.77142
REACTOME_PLC_BETA_MEDIATED_EVENTS	2	131	43	27218	0.0182504	1	916	1.73873	9.66377
NABA_COLLAGENS	2	131	44	27218	0.01906	1	1320	1.71988	9.44414
PID_SYNDECAN_1_PATHWAY	2	131	46	27218	0.0207236	1	582	1.68353	9.03352
PID_LKB1_PATHWAY	2	131	47	27218	0.0215774	1	510	1.666	8.84132
PID_HEDGEHOG_GLI_PATHWAY	2	131	48	27218	0.0224456	1	596	1.64887	8.65712
PID_HES_HEY_PATHWAY	2	131	48	27218	0.0224456	1	644	1.64887	8.65712
KEGG_MTOR_SIGNALING_PATHWAY	2	131	52	27218	0.0260595	1	102	1.58403	7.99119
BIOCARTA_NEUROTRANSMITTERS_PATHWAY	1	131	6	27218	0.0285353	1	211	1.54462	34.6285
REACTOME_COLLAGEN_FORMATION	2	131	58	27218	0.0318869	1	769	1.49639	7.16452
REACTOME_AXON_GUIDANCE	4	131	251	27218	0.0333684	1	971	1.47666	3.31109
KEGG_WNT_SIGNALING_PATHWAY	3	131	151	27218	0.0366345	1	106	1.43611	4.1279
PID_ENDOTHELIN_PATHWAY	2	131	63	27218	0.0370953	1	453	1.43068	6.5959
KEGG_LONG_TERM_POTENTIATION	2	131	70	27218	0.0448896	1	136	1.34785	5.93631
KEGG_LONG_TERM_DEPRESSION	2	131	70	27218	0.0448896	1	138	1.34785	5.93631
REACTOME_PI3K_CASCADE	2	131	71	27218	0.0460486	1	1317	1.33678	5.8527
KEGG_TAURINE_AND_HYPOTAURINE_METABOLISM	1	131	10	27218	0.0471084	1	27	1.3269	20.7771
REACTOME_REGULATION_OF_RHEB_GTPASE_ACTIVITY_BY_AMPK	1	131	10	27218	0.0471084	1	1097	1.3269	20.7771
