# Supplementary material for: The integrated molecular and histological analysis defines subtypes of esophageal squamous cell carcinoma
Source: Nat Commun. 2024 Oct 18;15:8988. doi: 10.1038/s41467-024-53164-x (PMC11487165; doi:10.1038/s41467-024-53164-x)
Supplement: Supplementary file 7 — Supplementary Data 4 [file 41467_2024_53164_MOESM7_ESM.xlsx]

## Sheet: Sheet1
Feature	Group	Side	NatCom		Key:
dense_133	MET	up	MET_up		Name	Model	Source
dense_472	MET	up	MET_up		dense	Densenet	Tensorflow.keras.applications
dense_554	MET	up	MET_up		inception_res	Inception Resnet v2	Tensorflow.keras.applications
inception_res_57	MET	up	MET_up		vgg	VGG16	Tensorflow.keras.applications
dense_433	MET	up	MET_up		resnet	ResNet50	Tensorflow.keras.applications
dense_409	DIFF	up	DIFF_up
resnet_1863	DIFF	up	DIFF_up
dense_429	DIFF	up	DIFF_up
resnet_1562	DIFF	up	DIFF_up
vgg_352	DIFF	up	DIFF_up
dense_12	IMM	up	IMM_up
resnet_1509	IMM	up	IMM_up
resnet_835	IMM	up	IMM_up
resnet_981	IMM	up	IMM_up
inception_res_1096	IMM	up	IMM_up
resnet_904	STEM	up	STEM_up
resnet_1544	STEM	up	STEM_up
resnet_1730	STEM	up	STEM_up
resnet_1278	STEM	up	STEM_up
inception_res_120	STEM	up	STEM_up
