# Supplementary material for: The integrated molecular and histological analysis defines subtypes of esophageal squamous cell carcinoma
Source: Nat Commun. 2024 Oct 18;15:8988. doi: 10.1038/s41467-024-53164-x (PMC11487165; doi:10.1038/s41467-024-53164-x)
Supplement: Supplementary file 8 — Supplementary Data 5 [file 41467_2024_53164_MOESM8_ESM.xlsx]

## Sheet: Sheet1
Meta Feature	p.value	method	alternative	Comparison	split	comment
MET-Feature	7.33e-33	Wilcoxon rank sum test with continuity correction	two.sided	MET vs Rest	Discovery	Up in Met
IMM-Feature	1.28e-26	Wilcoxon rank sum test with continuity correction	two.sided	IMM vs Rest	Discovery	Up in IMM
STEM-Feature	7.9e-33	Wilcoxon rank sum test with continuity correction	two.sided	STEM vs Rest	Discovery	Up in STEM
DIFF-Feature	7.04e-19	Wilcoxon rank sum test with continuity correction	two.sided	DIFF vs Rest	Discovery	Up in DIFF
MET-Feature	3.06e-08	Wilcoxon rank sum test with continuity correction	two.sided	MET vs Rest	Test	Up in MET
IMM-Feature	1.49e-07	Wilcoxon rank sum test with continuity correction	two.sided	IMM vs Rest	Test	Up in IMM
STEM-Feature	1.4e-10	Wilcoxon rank sum test with continuity correction	two.sided	STEM vs Rest	Test	Up in STEM
DIFF-Feature	1.1e-32	Wilcoxon rank sum test with continuity correction	two.sided	DIFF vs Rest	Test	Up in DIFF
