# Supplementary material for: The integrated molecular and histological analysis defines subtypes of esophageal squamous cell carcinoma
Source: Nat Commun. 2024 Oct 18;15:8988. doi: 10.1038/s41467-024-53164-x (PMC11487165; doi:10.1038/s41467-024-53164-x)
Supplement: Supplementary file 9 — Supplementary Data 6 [file 41467_2024_53164_MOESM9_ESM.xlsx]

## Sheet: Sheet1
Sample ID	Group	XCL1	LGR6	CD160
ESC0000000249	stemness	Negtive	Negtive	Negtive
ESC0000000299	stemness	nd	nd	nd
ESC0000000318	stemness	Negtive	Negtive	positive
ESC0000000320	stemness	Negtive	Negtive	positive
ESC0000000323	stemness	Negtive	Negtive	Negtive
ESC0000000329	stemness	Negtive	positive	nd
ESC0000000331	stemness	nd	nd	nd
ESC0000000333	stemness	positive	positive	positive
ESC0000000338	stemness	Negtive	positive	positive
ESC0000000341	stemness	Negtive	positive	positive
ESC0000000343	stemness	Negtive	nd	nd
ESC0000000344	stemness	Negtive	Negtive	positive
ESC0000000354	stemness	Negtive	Negtive	positive
ESC0000000356	stemness	Negtive	Negtive	positive
ESC0000000369	stemness	Negtive	positive	positive
ESC0000000388	stemness	nd	nd	nd
ESC0000000393	stemness	Negtive	Negtive	nd
ESC0000000394	stemness	Negtive	Negtive	positive
ESC0000000397	stemness	Negtive	Negtive	Negtive
ESC0000000401	stemness	positive	positive	positive
ESC0000000408	stemness	Negtive	Negtive	positive
ESC0000000425	stemness	Negtive	Negtive	positive
ESC0000000428	stemness	Negtive	slightly positive	Negtive
ESC0000000432	stemness	Negtive	Negtive	positive
ESC0000000241	Differentiated	Negtive	positive	positive
ESC0000000245	Differentiated	positive	positive	positive
ESC0000000250	Differentiated	Negtive	Negtive	positive
ESC0000000262	Differentiated	Negtive	Negtive	positive
ESC0000000276	Differentiated	Negtive	Negtive	positive
ESC0000000282	Differentiated	Negtive	Negtive	Negtive
ESC0000000298	Differentiated	slightly positive	slightly positive	Negtive
ESC0000000300	Differentiated	Negtive	Negtive	positive
ESC0000000309	Differentiated	Negtive	positive	positive
ESC0000000310	Differentiated	Negtive	positive	positive
ESC0000000314	Differentiated	Negtive	Negtive	positive
ESC0000000317	Differentiated	Negtive	positive	positive
ESC0000000324	Differentiated	Negtive	Negtive	positive
ESC0000000326	Differentiated	Negtive	Negtive	positive
ESC0000000328	Differentiated	Negtive	Negtive	positive
ESC0000000330	Differentiated	Negtive	Negtive	positive
ESC0000000348	Differentiated	Negtive	Negtive	positive
ESC0000000364	Differentiated	Negtive	Negtive	positive
ESC0000000366	Differentiated	Negtive	Negtive	positive
ESC0000000367	Differentiated	Negtive	positive	positive
ESC0000000371	Differentiated	Negtive	Negtive	positive
ESC0000000373	Differentiated	Negtive	Negtive	positive
ESC0000000386	Differentiated	Negtive	Negtive	nd
ESC0000000398	Differentiated	Negtive	Negtive	positive
ESC0000000407	Differentiated	Negtive	positive	positive
ESC0000000410	Differentiated	Negtive	Negtive	Negtive
ESC0000000412	Differentiated	positive	positive	positive
ESC0000000413	Differentiated	Negtive	Negtive	positive
ESC0000000427	Differentiated	positive	positive	Negtive
ESC0000000436	Differentiated	Negtive	Negtive	Negtive
ESC0000000459	Differentiated	Negtive	Negtive	Negtive
ESC0000000460	Differentiated	Negtive	Negtive	positive
ESC0000000464	Differentiated	Negtive	Negtive	positive
ESC0000000246	Immuno	Negtive	Negtive	positive
ESC0000000252	Immuno	nd	nd	positive
ESC0000000261	Immuno	slightly positive	positive	Negtive
ESC0000000281	Immuno	Negtive	Negtive	Negtive
ESC0000000283	Immuno	Negtive	Negtive	Negtive
ESC0000000285	Immuno	Negtive	positive	Negtive
ESC0000000312	Immuno	nd	nd	nd
ESC0000000327	Immuno	Negtive	positive	positive
ESC0000000337	Immuno	Negtive	positive	Negtive
ESC0000000345	Immuno	Negtive	Negtive	positive
ESC0000000347	Immuno	positive	positive	positive
ESC0000000362	Immuno	Negtive	positive	positive
ESC0000000365	Immuno	Negtive	Negtive	positive
ESC0000000368	Immuno	Negtive	positive	Negtive
ESC0000000380	Immuno	Negtive	Negtive	Negtive
ESC0000000385	Immuno	slightly positive	positive	nd
ESC0000000387	Immuno	Negtive	Negtive	nd
ESC0000000390	Immuno	positive	positive	nd
ESC0000000403	Immuno	Negtive	Negtive	positive
ESC0000000426	Immuno	positive	positive	Negtive
ESC0000000435	Immuno	positive	positive	positive
ESC0000000440	Immuno	Negtive	Negtive	Negtive
ESC0000000443	Immuno	positive	positive	Negtive
ESC0000000454	Immuno	positive	positive	Negtive
ESC0000000455	Immuno	Negtive	Negtive	positive
ESC0000000457	Immuno	Negtive	positive	positive
ESC0000000458	Immuno	Negtive	Negtive	Negtive
ESC0000000463	Immuno	Negtive	Negtive	positive
ESC0000000244	metabolism	Negtive	Negtive	positive
ESC0000000256	metabolism	Negtive	Negtive	positive
ESC0000000263	metabolism	slightly positive	positive	positive
ESC0000000264	metabolism	nd	nd	nd
ESC0000000265	metabolism	nd	nd	nd
ESC0000000267	metabolism	Negtive	positive	positive
ESC0000000292	metabolism	Negtive	positive	positive
ESC0000000302	metabolism	Negtive	positive	positive
ESC0000000304	metabolism	Negtive	positive	positive
ESC0000000319	metabolism	Negtive	Negtive	positive
ESC0000000334	metabolism	Negtive	Negtive	Negtive
ESC0000000355	metabolism	nd	positive	positive
ESC0000000358	metabolism	Negtive	positive	nd
ESC0000000360	metabolism	Negtive	positive	nd
ESC0000000363	metabolism	Negtive	Negtive	positive
ESC0000000384	metabolism	Negtive	Negtive	nd
ESC0000000396	metabolism	Negtive	Negtive	Negtive
ESC0000000400	metabolism	Negtive	Negtive	Negtive
ESC0000000411	metabolism	Negtive	Negtive	positive
ESC0000000422	metabolism	Negtive	positive	positive
ESC0000000431	metabolism	Negtive	Negtive	Negtive
ESC0000000452	metabolism	positive	positive	Negtive
