# Supplementary material for: The integrated molecular and histological analysis defines subtypes of esophageal squamous cell carcinoma
Source: Nat Commun. 2024 Oct 18;15:8988. doi: 10.1038/s41467-024-53164-x (PMC11487165; doi:10.1038/s41467-024-53164-x)
Supplement: Supplementary file 10 — Supplementary Data 7 [file 41467_2024_53164_MOESM10_ESM.xlsx]

## Sheet: Sheet1
	XCL1+	XCL1-	CD160+	CD160-
LGR6+	16.3%(16/98）	24.5%(24/98)	27.8%(25/90)	12.2%(11/90)
LGR6-	0	59.2%(58/98)	42.2%(38/90)	17.8%(16/90)
Two tailed Chi-square test
LGR6 vs. XCL1: p <0.0001
LGR6 vs. CD160: p=0.93
