# Supplementary material for: The integrated molecular and histological analysis defines subtypes of esophageal squamous cell carcinoma
Source: Nat Commun. 2024 Oct 18;15:8988. doi: 10.1038/s41467-024-53164-x (PMC11487165; doi:10.1038/s41467-024-53164-x)
Supplement: Supplementary file 11 — Supplementary Data 8 [file 41467_2024_53164_MOESM11_ESM.xlsx]

## Sheet: Sheet1
Gene	logFC (XCL1 high vs low)	AveExpr	t	P.Value	adj.P.Val	B	Associated.Gene.Name	Description	comments
ENSG00000181625	0.157503	0.182271	5.65161	1.46315e-05	0.673769	1.79456	SLX1B	SLX1 structure-specific endonuclease subunit homolog B (S. cerevisiae) [Source:HGNC Symbol;Acc:28748]	Upregulated in XCL1 high group
ENSG00000226266	0.202869	0.242756	5.33492	3.00995e-05	0.673769	1.06016	AC009961.3		Upregulated in XCL1 high group
ENSG00000143184	0.993849	1.51724	5.25742	3.5965e-05	0.673769	0.879247	XCL1	chemokine (C motif) ligand 1 [Source:HGNC Symbol;Acc:10645]	Upregulated in XCL1 high group
ENSG00000224903	0.233183	0.176948	4.9988	6.53968e-05	0.768361	0.272784	AC005534.8		Upregulated in XCL1 high group
ENSG00000100802	0.678183	2.04773	4.85599	9.11852e-05	0.768361	-0.0635684	C14orf93	chromosome 14 open reading frame 93 [Source:HGNC Symbol;Acc:20162]	Upregulated in XCL1 high group
ENSG00000130559	-0.684504	3.30242	-4.80289	0.00010322	0.768361	-0.188847	CAMSAP1	calmodulin regulated spectrin-associated protein 1 [Source:HGNC Symbol;Acc:19946]	Downregulated in XCL1 high group
ENSG00000242265	3.61873	3.26206	4.79662	0.000104743	0.768361	-0.203638	PEG10	paternally expressed 10 [Source:HGNC Symbol;Acc:14005]	Upregulated in XCL1 high group
ENSG00000171163	0.720805	3.46669	4.77812	0.000109371	0.768361	-0.247309	ZNF692	zinc finger protein 692 [Source:HGNC Symbol;Acc:26049]	Upregulated in XCL1 high group
ENSG00000163686	-0.88834	1.67509	-4.56928	0.000178431	0.895167	-0.740819	ABHD6	abhydrolase domain containing 6 [Source:HGNC Symbol;Acc:21398]	Downregulated in XCL1 high group
ENSG00000239899	0.152769	0.105408	4.55015	0.000186631	0.895167	-0.786042	RN7SL674P	RNA, 7SL, cytoplasmic 674, pseudogene [Source:HGNC Symbol;Acc:46690]	Upregulated in XCL1 high group
ENSG00000114302	-0.757979	3.19176	-4.41292	0.000257739	0.895167	-1.11055	PRKAR2A	protein kinase, cAMP-dependent, regulatory, type II, alpha [Source:HGNC Symbol;Acc:9391]	Downregulated in XCL1 high group
ENSG00000272579	0.790529	2.68109	4.40696	0.000261383	0.895167	-1.12464	RP11-101E13.5		Upregulated in XCL1 high group
ENSG00000157593	-0.496531	4.81864	-4.39706	0.000267546	0.895167	-1.14804	SLC35B2	solute carrier family 35 (adenosine 3'-phospho 5'-phosphosulfate transporter), member B2 [Source:HGNC Symbol;Acc:16872]	Downregulated in XCL1 high group
ENSG00000118194	1.17366	0.857501	4.36016	0.000291844	0.895167	-1.23527	TNNT2	troponin T type 2 (cardiac) [Source:HGNC Symbol;Acc:11949]	Upregulated in XCL1 high group
ENSG00000188981	0.0950578	0.0978317	4.30231	0.000334469	0.895167	-1.37195	MSANTD1	Myb/SANT-like DNA-binding domain containing 1 [Source:HGNC Symbol;Acc:33741]	Upregulated in XCL1 high group
ENSG00000133067	0.88236	0.790774	4.27094	0.000360144	0.895167	-1.44604	LGR6	leucine-rich repeat containing G protein-coupled receptor 6 [Source:HGNC Symbol;Acc:19719]	Upregulated in XCL1 high group
ENSG00000268156	0.155075	0.101107	4.22847	0.000398075	0.895167	-1.54629	FKSG61		Upregulated in XCL1 high group
ENSG00000128482	0.79351	0.828542	4.18072	0.00044553	0.895167	-1.65893	RNF112	ring finger protein 112 [Source:HGNC Symbol;Acc:12968]	Upregulated in XCL1 high group
ENSG00000260115	0.561156	0.337322	4.18003	0.00044626	0.895167	-1.66057	CTC-420A11.2		Upregulated in XCL1 high group
ENSG00000114648	-0.597741	2.52562	-4.15306	0.000475572	0.895167	-1.72415	KLHL18	kelch-like family member 18 [Source:HGNC Symbol;Acc:29120]	Downregulated in XCL1 high group
ENSG00000231407	0.0767548	0.0811105	4.15007	0.000478931	0.895167	-1.73118	RP11-576I22.2		Upregulated in XCL1 high group
ENSG00000225487	0.0485977	0.0269732	4.1479	0.000481389	0.895167	-1.7363	RP11-403P14.1		Upregulated in XCL1 high group
ENSG00000143178	0.597725	1.13487	4.13776	0.00049305	0.895167	-1.76021	TBX19	T-box 19 [Source:HGNC Symbol;Acc:11596]	Upregulated in XCL1 high group
ENSG00000166965	1.13833	3.59557	4.13654	0.000494467	0.895167	-1.76307	RCCD1	RCC1 domain containing 1 [Source:HGNC Symbol;Acc:30457]	Upregulated in XCL1 high group
ENSG00000165555	0.41249	0.406959	4.12389	0.00050944	0.895167	-1.79286	NOXRED1	NADP-dependent oxidoreductase domain containing 1 [Source:HGNC Symbol;Acc:20487]	Upregulated in XCL1 high group
ENSG00000154813	-0.668386	2.92343	-4.10762	0.000529373	0.895167	-1.83118	DPH3	diphthamide biosynthesis 3 [Source:HGNC Symbol;Acc:27717]	Downregulated in XCL1 high group
ENSG00000168237	-0.458441	0.812903	-4.09336	0.000547476	0.895167	-1.86474	GLYCTK	glycerate kinase [Source:HGNC Symbol;Acc:24247]	Downregulated in XCL1 high group
ENSG00000249973	0.0521574	0.0279797	4.06603	0.000583935	0.895167	-1.92906	CHCHD2P7	coiled-coil-helix-coiled-coil-helix domain containing 2 pseudogene 7 [Source:HGNC Symbol;Acc:39591]	Upregulated in XCL1 high group
ENSG00000230370	-0.0473879	0.0590145	-4.05673	0.00059688	0.895167	-1.95092	AC005007.3		Downregulated in XCL1 high group
ENSG00000165689	-0.688331	4.51	-4.04807	0.000609201	0.895167	-1.9713	SDCCAG3	serologically defined colon cancer antigen 3 [Source:HGNC Symbol;Acc:10667]	Downregulated in XCL1 high group
ENSG00000005981	0.0733487	0.0502312	4.04731	0.000610291	0.895167	-1.97308	ASB4	ankyrin repeat and SOCS box containing 4 [Source:HGNC Symbol;Acc:16009]	Upregulated in XCL1 high group
ENSG00000184787	-0.648103	4.49895	-4.04247	0.000617301	0.895167	-1.98446	UBE2G2	ubiquitin-conjugating enzyme E2G 2 [Source:HGNC Symbol;Acc:12483]	Downregulated in XCL1 high group
ENSG00000272065	0.279871	0.173439	4.04086	0.000619654	0.895167	-1.98826	U91328.20		Upregulated in XCL1 high group
ENSG00000104635	-1.19212	4.37672	-4.02061	0.000649955	0.895167	-2.03583	SLC39A14	solute carrier family 39 (zinc transporter), member 14 [Source:HGNC Symbol;Acc:20858]	Downregulated in XCL1 high group
ENSG00000160208	-0.848514	3.86884	-4.01007	0.000666313	0.895167	-2.06059	RRP1B	ribosomal RNA processing 1B [Source:HGNC Symbol;Acc:23818]	Downregulated in XCL1 high group
ENSG00000262089	0.754017	0.80375	4.0069	0.000671306	0.895167	-2.06803	RP11-589P10.5		Upregulated in XCL1 high group
ENSG00000233926	0.0274374	0.0171543	3.99413	0.000691824	0.895167	-2.09801	RP11-154D17.1		Upregulated in XCL1 high group
ENSG00000125912	-0.488513	4.8133	-3.98306	0.000710118	0.895167	-2.124	NCLN	nicalin [Source:HGNC Symbol;Acc:26923]	Downregulated in XCL1 high group
ENSG00000086200	-0.577384	2.80264	-3.96928	0.000733571	0.895167	-2.15634	IPO11	importin 11 [Source:HGNC Symbol;Acc:20628]	Downregulated in XCL1 high group
ENSG00000265150	1.55138	6.65625	3.94852	0.000770357	0.895167	-2.20502	RN7SL2	RNA, 7SL, cytoplasmic 2 [Source:HGNC Symbol;Acc:23134]	Upregulated in XCL1 high group
ENSG00000188206	1.09794	2.37715	3.90373	0.000856088	0.895167	-2.30992	HNRNPU-AS1	HNRNPU antisense RNA 1 [Source:HGNC Symbol;Acc:27651]	Upregulated in XCL1 high group
ENSG00000241945	-0.923023	3.78861	-3.90289	0.000857786	0.895167	-2.31189	PWP2	PWP2 periodic tryptophan protein homolog (yeast) [Source:HGNC Symbol;Acc:9711]	Downregulated in XCL1 high group
ENSG00000258486	1.26515	6.11239	3.89657	0.00087065	0.895167	-2.32668	RN7SL1	RNA, 7SL, cytoplasmic 1 [Source:HGNC Symbol;Acc:10038]	Upregulated in XCL1 high group
ENSG00000157014	-0.5978	3.2866	-3.87664	0.000912495	0.895167	-2.3733	TATDN2	TatD DNase domain containing 2 [Source:HGNC Symbol;Acc:28988]	Downregulated in XCL1 high group
ENSG00000240045	0.0282818	0.0141409	3.87316	0.000919991	0.895167	-2.38142	RP11-451G4.2		Upregulated in XCL1 high group
ENSG00000231057	0.0749104	0.0668727	3.86994	0.000926996	0.895167	-2.38895	RP11-122M14.1		Upregulated in XCL1 high group
ENSG00000179431	-1.40635	3.17394	-3.86815	0.000930907	0.895167	-2.39313	FJX1	four jointed box 1 (Drosophila) [Source:HGNC Symbol;Acc:17166]	Downregulated in XCL1 high group
ENSG00000118197	0.622441	2.43027	3.84969	0.000972255	0.895167	-2.43627	DDX59	DEAD (Asp-Glu-Ala-Asp) box polypeptide 59 [Source:HGNC Symbol;Acc:25360]	Upregulated in XCL1 high group
ENSG00000156983	-0.668538	2.78634	-3.84615	0.000980392	0.895167	-2.44454	BRPF1	bromodomain and PHD finger containing, 1 [Source:HGNC Symbol;Acc:14255]	Downregulated in XCL1 high group
ENSG00000021488	0.222081	0.181402	3.84454	0.000984107	0.895167	-2.44829	SLC7A9	solute carrier family 7 (amino acid transporter light chain, bo,+ system), member 9 [Source:HGNC Symbol;Acc:11067]	Upregulated in XCL1 high group
ENSG00000179837	-0.477278	3.6209	-3.84034	0.000993891	0.895167	-2.4581	RBM15B	RNA binding motif protein 15B [Source:HGNC Symbol;Acc:24303]	Downregulated in XCL1 high group
ENSG00000120370	0.372478	2.33972	3.8383	0.000998669	0.895167	-2.46286	GORAB	golgin, RAB6-interacting [Source:HGNC Symbol;Acc:25676]	Upregulated in XCL1 high group
ENSG00000089356	1.5785	5.72966	3.83493	0.00100661	0.895167	-2.47072	FXYD3	FXYD domain containing ion transport regulator 3 [Source:HGNC Symbol;Acc:4027]	Upregulated in XCL1 high group
ENSG00000164077	-0.634569	1.71689	-3.80835	0.00107157	0.895167	-2.53273	MON1A	MON1 secretory trafficking family member A [Source:HGNC Symbol;Acc:28207]	Downregulated in XCL1 high group
ENSG00000039123	-0.640008	3.90191	-3.80707	0.00107481	0.895167	-2.53571	SKIV2L2	superkiller viralicidic activity 2-like 2 (S. cerevisiae) [Source:HGNC Symbol;Acc:18734]	Downregulated in XCL1 high group
ENSG00000262756	0.0413059	0.0299431	3.79965	0.00109373	0.895167	-2.55301	AC009133.21		Upregulated in XCL1 high group
ENSG00000133816	-1.24651	1.69424	-3.79927	0.0010947	0.895167	-2.55389	MICAL2	microtubule associated monooxygenase, calponin and LIM domain containing 2 [Source:HGNC Symbol;Acc:24693]	Downregulated in XCL1 high group
ENSG00000261068	1.16365	1.24836	3.78072	0.0011435	0.895167	-2.59711	RP11-7K24.3		Upregulated in XCL1 high group
ENSG00000113916	0.988389	2.30217	3.77346	0.0011632	0.895167	-2.61402	BCL6	B-cell CLL/lymphoma 6 [Source:HGNC Symbol;Acc:1001]	Upregulated in XCL1 high group
ENSG00000246922	0.263876	0.341032	3.77231	0.00116634	0.895167	-2.61669	UBAP1L	ubiquitin associated protein 1-like [Source:HGNC Symbol;Acc:40028]	Upregulated in XCL1 high group
ENSG00000144736	-0.524938	1.96756	-3.7716	0.0011683	0.895167	-2.61836	SHQ1	SHQ1, H/ACA ribonucleoprotein assembly factor [Source:HGNC Symbol;Acc:25543]	Downregulated in XCL1 high group
ENSG00000215022	0.415652	0.368026	3.76643	0.00118257	0.895167	-2.63037	RP1-257A7.4		Upregulated in XCL1 high group
ENSG00000182676	0.206382	0.188108	3.76083	0.00119824	0.895167	-2.6434	PPP1R27	protein phosphatase 1, regulatory subunit 27 [Source:HGNC Symbol;Acc:16813]	Upregulated in XCL1 high group
ENSG00000140025	0.52649	1.29734	3.75978	0.00120119	0.895167	-2.64584	EFCAB11	EF-hand calcium binding domain 11 [Source:HGNC Symbol;Acc:20357]	Upregulated in XCL1 high group
ENSG00000138386	0.738463	3.88094	3.75759	0.0012074	0.895167	-2.65095	NAB1	NGFI-A binding protein 1 (EGR1 binding protein 1) [Source:HGNC Symbol;Acc:7626]	Upregulated in XCL1 high group
ENSG00000167114	-0.847849	3.69437	-3.7425	0.00125098	0.895167	-2.68604	SLC27A4	solute carrier family 27 (fatty acid transporter), member 4 [Source:HGNC Symbol;Acc:10998]	Downregulated in XCL1 high group
ENSG00000268140	-0.0635528	0.0867998	-3.71504	0.0013343	0.895167	-2.74982	PCGF7P	polycomb group ring finger 7 pseudogene [Source:HGNC Symbol;Acc:30341]	Downregulated in XCL1 high group
ENSG00000173638	-0.769583	2.09143	-3.71489	0.00133476	0.895167	-2.75016	SLC19A1	solute carrier family 19 (folate transporter), member 1 [Source:HGNC Symbol;Acc:10937]	Downregulated in XCL1 high group
ENSG00000171574	-0.532224	2.22326	-3.7075	0.00135812	0.895167	-2.76731	ZNF584	zinc finger protein 584 [Source:HGNC Symbol;Acc:27318]	Downregulated in XCL1 high group
ENSG00000265735	0.207179	0.218126	3.68653	0.00142662	0.895167	-2.81594	RN7SL5P	RNA, 7SL, cytoplasmic 5, pseudogene [Source:HGNC Symbol;Acc:10040]	Upregulated in XCL1 high group
ENSG00000232987	0.649231	0.501402	3.66944	0.00148495	0.895167	-2.85552	AC051649.6		Upregulated in XCL1 high group
ENSG00000166819	0.25493	0.200671	3.66873	0.00148743	0.895167	-2.85717	PLIN1	perilipin 1 [Source:HGNC Symbol;Acc:9076]	Upregulated in XCL1 high group
ENSG00000118418	0.857083	6.10549	3.65928	0.00152074	0.895167	-2.87904	HMGN3	high mobility group nucleosomal binding domain 3 [Source:HGNC Symbol;Acc:12312]	Upregulated in XCL1 high group
ENSG00000263740	0.470322	0.523315	3.65651	0.00153066	0.895167	-2.88546	RN7SL4P	RNA, 7SL, cytoplasmic 4, pseudogene [Source:HGNC Symbol;Acc:10039]	Upregulated in XCL1 high group
ENSG00000148335	-0.626536	4.0398	-3.60695	0.00171905	0.895167	-2.99995	NTMT1	N-terminal Xaa-Pro-Lys N-methyltransferase 1 [Source:HGNC Symbol;Acc:23373]	Downregulated in XCL1 high group
ENSG00000161091	-0.653842	3.45123	-3.59097	0.00178456	0.895167	-3.03681	MFSD12	major facilitator superfamily domain containing 12 [Source:HGNC Symbol;Acc:28299]	Downregulated in XCL1 high group
ENSG00000267578	0.0392158	0.0247014	3.59005	0.0017884	0.895167	-3.03892	AC015849.12		Upregulated in XCL1 high group
ENSG00000233967	0.559459	0.760857	3.58554	0.00180738	0.895167	-3.04932	RP11-250B2.3		Upregulated in XCL1 high group
ENSG00000228797	-0.218789	0.328226	-3.5854	0.00180797	0.895167	-3.04965	FAM207BP	family with sequence similarity 207, member B, pseudogene [Source:HGNC Symbol;Acc:39715]	Downregulated in XCL1 high group
ENSG00000139641	-0.59539	5.02703	-3.58501	0.00180961	0.895167	-3.05054	ESYT1	extended synaptotagmin-like protein 1 [Source:HGNC Symbol;Acc:29534]	Downregulated in XCL1 high group
ENSG00000196689	0.788951	1.90227	3.58491	0.00181003	0.895167	-3.05077	TRPV1	transient receptor potential cation channel, subfamily V, member 1 [Source:HGNC Symbol;Acc:12716]	Upregulated in XCL1 high group
ENSG00000160214	-0.831684	3.58292	-3.58383	0.0018146	0.895167	-3.05325	RRP1	ribosomal RNA processing 1 [Source:HGNC Symbol;Acc:18785]	Downregulated in XCL1 high group
ENSG00000165533	0.590082	3.49343	3.5831	0.00181771	0.895167	-3.05494	TTC8	tetratricopeptide repeat domain 8 [Source:HGNC Symbol;Acc:20087]	Upregulated in XCL1 high group
ENSG00000198064	0.0164938	0.0171011	3.57888	0.00183575	0.895167	-3.06466	RP11-347C12.1	Putative NPIP-like protein LOC613037 [Source:UniProtKB/Swiss-Prot;Acc:A6NJU9]	Upregulated in XCL1 high group
ENSG00000243979	0.0838507	0.0698333	3.56409	0.00190031	0.895167	-3.0987	RP11-347C18.1		Upregulated in XCL1 high group
ENSG00000267203	0.501728	0.432198	3.56129	0.00191278	0.895167	-3.10514	SNRPGP4	small nuclear ribonucleoprotein polypeptide G pseudogene 4 [Source:HGNC Symbol;Acc:39323]	Upregulated in XCL1 high group
ENSG00000120158	-0.792756	2.45179	-3.5528	0.00195113	0.895167	-3.12467	RCL1	RNA terminal phosphate cyclase-like 1 [Source:HGNC Symbol;Acc:17687]	Downregulated in XCL1 high group
ENSG00000126267	0.704402	7.0374	3.54395	0.00199188	0.895167	-3.14501	COX6B1	cytochrome c oxidase subunit VIb polypeptide 1 (ubiquitous) [Source:HGNC Symbol;Acc:2280]	Upregulated in XCL1 high group
ENSG00000129007	0.528128	2.20124	3.53566	0.00203081	0.895167	-3.16405	CALML4	calmodulin-like 4 [Source:HGNC Symbol;Acc:18445]	Upregulated in XCL1 high group
ENSG00000258875	0.36031	0.266088	3.53521	0.00203295	0.895167	-3.16509	CTD-2547L24.3	HCG1816139; Uncharacterized protein [Source:UniProtKB/TrEMBL;Acc:G3V3U7]	Upregulated in XCL1 high group
ENSG00000230026	0.020479	0.0126885	3.53257	0.00204553	0.895167	-3.17115	RP11-382D8.5		Upregulated in XCL1 high group
ENSG00000258199	0.404588	1.68091	3.52438	0.002085	0.895167	-3.18995	RP11-977G19.5		Upregulated in XCL1 high group
ENSG00000160207	-0.577823	1.21504	-3.52126	0.00210022	0.895167	-3.1971	HSF2BP	heat shock transcription factor 2 binding protein [Source:HGNC Symbol;Acc:5226]	Downregulated in XCL1 high group
ENSG00000157211	0.0176291	0.0200303	3.51243	0.00214398	0.895167	-3.21737	CDCP2	CUB domain containing protein 2 [Source:HGNC Symbol;Acc:27297]	Upregulated in XCL1 high group
ENSG00000206560	-0.687366	3.04238	-3.501	0.0022019	0.895167	-3.24356	ANKRD28	ankyrin repeat domain 28 [Source:HGNC Symbol;Acc:29024]	Downregulated in XCL1 high group
ENSG00000262951	0.389835	0.342832	3.50063	0.0022038	0.895167	-3.24441	RP11-670E13.2		Upregulated in XCL1 high group
ENSG00000106348	-0.78963	4.485	-3.49057	0.00225609	0.895167	-3.26744	IMPDH1	IMP (inosine 5'-monophosphate) dehydrogenase 1 [Source:HGNC Symbol;Acc:6052]	Downregulated in XCL1 high group
ENSG00000204420	0.21655	0.209621	3.47782	0.00232412	0.895167	-3.29662	C6orf25	chromosome 6 open reading frame 25 [Source:HGNC Symbol;Acc:13937]	Upregulated in XCL1 high group
ENSG00000273058	0.378406	1.01583	3.47672	0.00233009	0.895167	-3.29913	RP11-385F5.5		Upregulated in XCL1 high group
ENSG00000237522	0.515878	1.12945	3.47359	0.00234712	0.895167	-3.30628	NONOP2	non-POU domain containing, octamer-binding pseudogene 2 [Source:HGNC Symbol;Acc:42032]	Upregulated in XCL1 high group
ENSG00000196696	1.09942	2.26284	3.47318	0.00234936	0.895167	-3.30722	PDXDC2P	pyridoxal-dependent decarboxylase domain containing 2, pseudogene [Source:HGNC Symbol;Acc:27559]	Upregulated in XCL1 high group
ENSG00000264907	0.0242443	0.0141395	3.46564	0.00239099	0.895167	-3.32446	SLMO2P3	slowmo homolog 2 (Drosophila) pseudogene 3 [Source:HGNC Symbol;Acc:49065]	Upregulated in XCL1 high group
ENSG00000263923	0.0491863	0.0427627	3.46406	0.00239981	0.895167	-3.32807	RP11-571L19.7		Upregulated in XCL1 high group
ENSG00000033050	-0.667778	4.03499	-3.45418	0.00245563	0.895167	-3.35063	ABCF2	ATP-binding cassette, sub-family F (GCN20), member 2 [Source:HGNC Symbol;Acc:71]	Downregulated in XCL1 high group
ENSG00000065923	-0.807969	2.01317	-3.45291	0.00246294	0.895167	-3.35355	SLC9A7	solute carrier family 9, subfamily A (NHE7, cation proton antiporter 7), member 7 [Source:HGNC Symbol;Acc:17123]	Downregulated in XCL1 high group
ENSG00000232406	0.198819	0.161205	3.45279	0.00246361	0.895167	-3.35381	RP11-234K24.3		Upregulated in XCL1 high group
ENSG00000120942	-0.531159	2.55835	-3.44604	0.00250259	0.895167	-3.36921	UBIAD1	UbiA prenyltransferase domain containing 1 [Source:HGNC Symbol;Acc:30791]	Downregulated in XCL1 high group
ENSG00000240005	0.368663	0.359798	3.43909	0.00254337	0.895167	-3.38506	RP11-293A21.1		Upregulated in XCL1 high group
ENSG00000270091	0.6019	0.834488	3.43549	0.00256476	0.895167	-3.39327	RP11-78O7.2		Upregulated in XCL1 high group
ENSG00000168350	0.599537	0.558694	3.42946	0.00260102	0.895167	-3.40703	DEGS2	delta(4)-desaturase, sphingolipid 2 [Source:HGNC Symbol;Acc:20113]	Upregulated in XCL1 high group
ENSG00000156374	-0.515167	2.88704	-3.42159	0.00264904	0.895167	-3.42496	PCGF6	polycomb group ring finger 6 [Source:HGNC Symbol;Acc:21156]	Downregulated in XCL1 high group
ENSG00000130529	1.00305	2.87379	3.41879	0.00266631	0.895167	-3.43133	TRPM4	transient receptor potential cation channel, subfamily M, member 4 [Source:HGNC Symbol;Acc:17993]	Upregulated in XCL1 high group
ENSG00000110768	-0.691837	3.31659	-3.41573	0.00268535	0.895167	-3.4383	GTF2H1	general transcription factor IIH, polypeptide 1, 62kDa [Source:HGNC Symbol;Acc:4655]	Downregulated in XCL1 high group
ENSG00000258469	0.621041	0.813292	3.41235	0.00270651	0.895167	-3.44598	CHMP4BP1	charged multivesicular body protein 4B pseudogene 1 [Source:HGNC Symbol;Acc:43616]	Upregulated in XCL1 high group
ENSG00000102221	-0.681575	2.04852	-3.40989	0.00272199	0.895167	-3.45157	JADE3	jade family PHD finger 3 [Source:HGNC Symbol;Acc:22982]	Downregulated in XCL1 high group
ENSG00000095319	-0.614147	4.41238	-3.40732	0.00273833	0.895167	-3.45743	NUP188	nucleoporin 188kDa [Source:HGNC Symbol;Acc:17859]	Downregulated in XCL1 high group
ENSG00000248787	0.498875	0.629527	3.40714	0.00273948	0.895167	-3.45785	RP11-666A20.4		Upregulated in XCL1 high group
ENSG00000196951	0.153957	0.217142	3.40213	0.00277152	0.895167	-3.46923	RP11-425I13.3		Upregulated in XCL1 high group
ENSG00000196796	0.145977	0.133008	3.40129	0.00277696	0.895167	-3.47115	CTB-134H23.2	Uncharacterized protein [Source:UniProtKB/TrEMBL;Acc:I3L0F6]	Upregulated in XCL1 high group
ENSG00000173338	0.32488	0.455766	3.38877	0.00285884	0.895167	-3.4996	KCNK7	potassium channel, subfamily K, member 7 [Source:HGNC Symbol;Acc:6282]	Upregulated in XCL1 high group
ENSG00000230801	-0.043746	0.0382165	-3.38236	0.00290168	0.895167	-3.51416	RP11-243J16.8		Downregulated in XCL1 high group
ENSG00000185100	1.0322	2.21091	3.38236	0.0029017	0.895167	-3.51416	ADSSL1	adenylosuccinate synthase like 1 [Source:HGNC Symbol;Acc:20093]	Upregulated in XCL1 high group
ENSG00000142396	-0.571824	4.30659	-3.37815	0.00293018	0.895167	-3.52372	ERVK3-1	endogenous retrovirus group K3, member 1 [Source:HGNC Symbol;Acc:30466]	Downregulated in XCL1 high group
ENSG00000255164	-0.388503	0.499654	-3.37211	0.00297147	0.895167	-3.53741	RP5-1047A19.4		Downregulated in XCL1 high group
ENSG00000224887	-0.0302811	0.0285157	-3.37197	0.00297245	0.895167	-3.53773	RP11-276H19.4		Downregulated in XCL1 high group
ENSG00000254682	1.94619	2.26603	3.37101	0.00297906	0.895167	-3.5399	RP11-660L16.2		Upregulated in XCL1 high group
ENSG00000240003	0.065325	0.0872794	3.37061	0.00298185	0.895167	-3.54082	RPL7P24	ribosomal protein L7 pseudogene 24 [Source:HGNC Symbol;Acc:36715]	Upregulated in XCL1 high group
ENSG00000177542	-0.655408	3.09741	-3.37021	0.0029846	0.895167	-3.54172	SLC25A22	solute carrier family 25 (mitochondrial carrier: glutamate), member 22 [Source:HGNC Symbol;Acc:19954]	Downregulated in XCL1 high group
ENSG00000230163	0.36059	0.955403	3.36097	0.00304922	0.895167	-3.56267	RP5-997D16.2		Upregulated in XCL1 high group
ENSG00000148297	-0.506621	3.35165	-3.35415	0.00309778	0.895167	-3.57812	MED22	mediator complex subunit 22 [Source:HGNC Symbol;Acc:11477]	Downregulated in XCL1 high group
ENSG00000166197	-0.663875	5.93527	-3.35213	0.00311234	0.895167	-3.5827	NOLC1	nucleolar and coiled-body phosphoprotein 1 [Source:HGNC Symbol;Acc:15608]	Downregulated in XCL1 high group
ENSG00000173409	0.804279	3.36065	3.33592	0.00323135	0.895167	-3.61937	ARV1	ARV1 homolog (S. cerevisiae) [Source:HGNC Symbol;Acc:29561]	Upregulated in XCL1 high group
ENSG00000204421	0.494104	0.409976	3.32572	0.00330859	0.895167	-3.64244	LY6G6C	lymphocyte antigen 6 complex, locus G6C [Source:HGNC Symbol;Acc:13936]	Upregulated in XCL1 high group
ENSG00000228015	-0.0425991	0.0212995	-3.32479	0.00331571	0.895167	-3.64454	AC074338.5		Downregulated in XCL1 high group
ENSG00000137166	-0.569384	2.5813	-3.31957	0.00335599	0.895167	-3.65633	FOXP4	forkhead box P4 [Source:HGNC Symbol;Acc:20842]	Downregulated in XCL1 high group
ENSG00000269118	0.0117626	0.00696107	3.31598	0.0033839	0.895167	-3.66441	FAM90A28P	family with sequence similarity 90, member A28, pseudogene [Source:HGNC Symbol;Acc:43747]	Upregulated in XCL1 high group
ENSG00000225125	0.323371	0.289083	3.31561	0.00338681	0.895167	-3.66525	RANP4	RAN, member RAS oncogene family pseudogene 4 [Source:HGNC Symbol;Acc:39859]	Upregulated in XCL1 high group
ENSG00000174808	0.723606	1.18642	3.31519	0.00339012	0.895167	-3.66621	BTC	betacellulin [Source:HGNC Symbol;Acc:1121]	Upregulated in XCL1 high group
ENSG00000152684	-0.532376	3.05648	-3.30837	0.003444	0.895167	-3.6816	PELO	pelota homolog (Drosophila) [Source:HGNC Symbol;Acc:8829]	Downregulated in XCL1 high group
ENSG00000262319	0.020641	0.0138928	3.30414	0.00347779	0.895167	-3.69113	CTC-457L16.2		Upregulated in XCL1 high group
ENSG00000272365	0.446909	0.639306	3.29335	0.00356561	0.895167	-3.71545	RP11-389C8.3		Upregulated in XCL1 high group
ENSG00000165732	-0.889752	5.83268	-3.29118	0.00358352	0.895167	-3.72034	DDX21	DEAD (Asp-Glu-Ala-Asp) box helicase 21 [Source:HGNC Symbol;Acc:2744]	Downregulated in XCL1 high group
ENSG00000166326	-0.869343	4.83288	-3.28832	0.00360725	0.895167	-3.72678	TRIM44	tripartite motif containing 44 [Source:HGNC Symbol;Acc:19016]	Downregulated in XCL1 high group
ENSG00000257365	0.672289	3.3711	3.28548	0.00363098	0.895167	-3.73317	FNTB	farnesyltransferase, CAAX box, beta [Source:HGNC Symbol;Acc:3785]	Upregulated in XCL1 high group
ENSG00000160218	-0.458798	3.1483	-3.28271	0.0036543	0.895167	-3.73941	TRAPPC10	trafficking protein particle complex 10 [Source:HGNC Symbol;Acc:11868]	Downregulated in XCL1 high group
ENSG00000108100	-0.542221	3.9214	-3.27824	0.00369215	0.895167	-3.74946	CCNY	cyclin Y [Source:HGNC Symbol;Acc:23354]	Downregulated in XCL1 high group
ENSG00000112576	-0.616379	3.26446	-3.2748	0.00372159	0.895167	-3.7572	CCND3	cyclin D3 [Source:HGNC Symbol;Acc:1585]	Downregulated in XCL1 high group
ENSG00000235740	0.0214589	0.0156894	3.27099	0.00375446	0.895167	-3.76577	RP11-436I24.1		Upregulated in XCL1 high group
ENSG00000234678	0.750679	1.39333	3.26696	0.00378955	0.895167	-3.77484	RP11-465N4.4		Upregulated in XCL1 high group
ENSG00000213648	0.159913	0.236344	3.26688	0.00379018	0.895167	-3.775	SULT1A4	sulfotransferase family, cytosolic, 1A, phenol-preferring, member 4 [Source:HGNC Symbol;Acc:30004]	Upregulated in XCL1 high group
ENSG00000262837	0.208403	0.233098	3.26165	0.00383621	0.895167	-3.78676	RP11-304F15.7		Upregulated in XCL1 high group
ENSG00000102890	1.08131	3.67185	3.26096	0.0038423	0.895167	-3.7883	ELMO3	engulfment and cell motility 3 [Source:HGNC Symbol;Acc:17289]	Upregulated in XCL1 high group
ENSG00000093167	-0.594996	3.1281	-3.25994	0.00385138	0.895167	-3.7906	LRRFIP2	leucine rich repeat (in FLII) interacting protein 2 [Source:HGNC Symbol;Acc:6703]	Downregulated in XCL1 high group
ENSG00000106344	-0.529141	2.09937	-3.25949	0.00385531	0.895167	-3.7916	RBM28	RNA binding motif protein 28 [Source:HGNC Symbol;Acc:21863]	Downregulated in XCL1 high group
ENSG00000214706	-0.893594	4.45689	-3.25922	0.00385779	0.895167	-3.79222	IFRD2	interferon-related developmental regulator 2 [Source:HGNC Symbol;Acc:5457]	Downregulated in XCL1 high group
ENSG00000146535	-0.634818	3.95113	-3.2591	0.0038588	0.895167	-3.79248	GNA12	guanine nucleotide binding protein (G protein) alpha 12 [Source:HGNC Symbol;Acc:4380]	Downregulated in XCL1 high group
ENSG00000226763	0.422275	0.825631	3.2582	0.00386687	0.895167	-3.79451	SRRM5	serine/arginine repetitive matrix 5 [Source:HGNC Symbol;Acc:37248]	Upregulated in XCL1 high group
ENSG00000170075	0.134326	0.124859	3.25674	0.00387985	0.895167	-3.79777	GPR37L1	G protein-coupled receptor 37 like 1 [Source:HGNC Symbol;Acc:14923]	Upregulated in XCL1 high group
ENSG00000124523	0.724346	2.3956	3.25599	0.00388654	0.895167	-3.79945	SIRT5	sirtuin 5 [Source:HGNC Symbol;Acc:14933]	Upregulated in XCL1 high group
ENSG00000272097	0.242379	0.346988	3.25507	0.00389485	0.895167	-3.80153	RP11-421M1.8		Upregulated in XCL1 high group
ENSG00000184574	0.868314	1.76953	3.25449	0.00390003	0.895167	-3.80283	LPAR5	lysophosphatidic acid receptor 5 [Source:HGNC Symbol;Acc:13307]	Upregulated in XCL1 high group
ENSG00000215769	0.963825	1.63033	3.25244	0.00391846	0.895167	-3.80742	hsa-mir-6080	hsa-mir-6080 [Source:miRBase;Acc:MI0020357]	Upregulated in XCL1 high group
ENSG00000158089	-1.301	2.00102	-3.25073	0.00393394	0.895167	-3.81126	GALNT14	UDP-N-acetyl-alpha-D-galactosamine:polypeptide N-acetylgalactosaminyltransferase 14 (GalNAc-T14) [Source:HGNC Symbol;Acc:22946]	Downregulated in XCL1 high group
ENSG00000131969	0.150493	0.166625	3.24942	0.00394585	0.895167	-3.8142	ABHD12B	abhydrolase domain containing 12B [Source:HGNC Symbol;Acc:19837]	Upregulated in XCL1 high group
ENSG00000169188	-0.548665	3.27803	-3.24716	0.00396645	0.895167	-3.81927	APEX2	APEX nuclease (apurinic/apyrimidinic endonuclease) 2 [Source:HGNC Symbol;Acc:17889]	Downregulated in XCL1 high group
ENSG00000271869	0.594381	1.16388	3.24378	0.00399749	0.895167	-3.82686	RP11-51J9.5		Upregulated in XCL1 high group
ENSG00000166788	-0.59679	3.72928	-3.24175	0.00401621	0.895167	-3.83141	SAAL1	serum amyloid A-like 1 [Source:HGNC Symbol;Acc:25158]	Downregulated in XCL1 high group
ENSG00000165688	-0.546542	4.17035	-3.2411	0.00402222	0.895167	-3.83287	PMPCA	peptidase (mitochondrial processing) alpha [Source:HGNC Symbol;Acc:18667]	Downregulated in XCL1 high group
ENSG00000131401	0.201157	0.17101	3.23927	0.00403919	0.895167	-3.83696	NAPSB	napsin B aspartic peptidase, pseudogene [Source:HGNC Symbol;Acc:13396]	Upregulated in XCL1 high group
ENSG00000160877	-0.365085	4.58895	-3.23906	0.00404113	0.895167	-3.83743	NACC1	nucleus accumbens associated 1, BEN and BTB (POZ) domain containing [Source:HGNC Symbol;Acc:20967]	Downregulated in XCL1 high group
ENSG00000061794	-0.525439	5.39268	-3.2387	0.00404453	0.895167	-3.83825	MRPS35	mitochondrial ribosomal protein S35 [Source:HGNC Symbol;Acc:16635]	Downregulated in XCL1 high group
ENSG00000247828	0.583829	1.53755	3.23537	0.00407566	0.895167	-3.84571	TMEM161B-AS1	TMEM161B antisense RNA 1 [Source:HGNC Symbol;Acc:43839]	Upregulated in XCL1 high group
ENSG00000196364	0.0266263	0.0251498	3.23317	0.0040963	0.895167	-3.85063	PRSS29P	protease, serine, 29, pseudogene [Source:HGNC Symbol;Acc:17542]	Upregulated in XCL1 high group
ENSG00000226580	0.11995	0.108962	3.22644	0.00416021	0.895167	-3.86569	RPL39P40	ribosomal protein L39 pseudogene 40 [Source:HGNC Symbol;Acc:35823]	Upregulated in XCL1 high group
ENSG00000112706	0.072932	0.0769154	3.22523	0.00417184	0.895167	-3.8684	IMPG1	interphotoreceptor matrix proteoglycan 1 [Source:HGNC Symbol;Acc:6055]	Upregulated in XCL1 high group
ENSG00000226690	0.230302	0.188415	3.22432	0.00418056	0.895167	-3.87044	AC005281.1		Upregulated in XCL1 high group
ENSG00000239671	0.0468492	0.030632	3.21649	0.0042565	0.895167	-3.88795	CTD-3193K9.1		Upregulated in XCL1 high group
ENSG00000236390	0.018364	0.00918199	3.21589	0.00426239	0.895167	-3.88929	RP11-25B7.1		Upregulated in XCL1 high group
ENSG00000241553	-0.717259	5.21296	-3.21545	0.00426673	0.895167	-3.89028	ARPC4	actin related protein 2/3 complex, subunit 4, 20kDa [Source:HGNC Symbol;Acc:707]	Downregulated in XCL1 high group
ENSG00000154814	-0.566752	1.90574	-3.21442	0.00427689	0.895167	-3.89259	OXNAD1	oxidoreductase NAD-binding domain containing 1 [Source:HGNC Symbol;Acc:25128]	Downregulated in XCL1 high group
ENSG00000237940	0.245219	0.252297	3.21136	0.00430701	0.895167	-3.89942	AC093642.3		Upregulated in XCL1 high group
ENSG00000232780	0.0194313	0.0149911	3.20611	0.00435932	0.895167	-3.91115	RP5-871G17.5		Upregulated in XCL1 high group
ENSG00000145555	-0.848605	4.38357	-3.20271	0.00439347	0.895167	-3.91874	MYO10	myosin X [Source:HGNC Symbol;Acc:7593]	Downregulated in XCL1 high group
ENSG00000171793	-0.872058	3.86849	-3.20252	0.00439544	0.895167	-3.91917	CTPS1	CTP synthase 1 [Source:HGNC Symbol;Acc:2519]	Downregulated in XCL1 high group
ENSG00000221886	0.673752	2.1311	3.20087	0.0044121	0.895167	-3.92285	C5orf54	chromosome 5 open reading frame 54 [Source:HGNC Symbol;Acc:30804]	Upregulated in XCL1 high group
ENSG00000140750	-0.424085	2.89841	-3.19475	0.0044746	0.895167	-3.93652	ARHGAP17	Rho GTPase activating protein 17 [Source:HGNC Symbol;Acc:18239]	Downregulated in XCL1 high group
ENSG00000169220	-0.891313	1.78733	-3.1888	0.00453607	0.895167	-3.94977	RGS14	regulator of G-protein signaling 14 [Source:HGNC Symbol;Acc:9996]	Downregulated in XCL1 high group
ENSG00000122965	-0.478252	3.11277	-3.18754	0.00454926	0.895167	-3.95259	RBM19	RNA binding motif protein 19 [Source:HGNC Symbol;Acc:29098]	Downregulated in XCL1 high group
ENSG00000244122	0.50124	0.513833	3.18497	0.00457609	0.895167	-3.9583	UGT1A7	UDP glucuronosyltransferase 1 family, polypeptide A7 [Source:HGNC Symbol;Acc:12539]	Upregulated in XCL1 high group
ENSG00000188976	-0.642322	5.91152	-3.1823	0.00460431	0.895167	-3.96427	NOC2L	nucleolar complex associated 2 homolog (S. cerevisiae) [Source:HGNC Symbol;Acc:24517]	Downregulated in XCL1 high group
ENSG00000142207	-0.75414	2.88891	-3.18053	0.00462305	0.895167	-3.96822	URB1	URB1 ribosome biogenesis 1 homolog (S. cerevisiae) [Source:HGNC Symbol;Acc:17344]	Downregulated in XCL1 high group
ENSG00000251143	0.538112	0.708717	3.17855	0.00464406	0.895167	-3.97262	RP11-849H4.4		Upregulated in XCL1 high group
ENSG00000131375	-0.532147	3.0901	-3.1779	0.00465101	0.895167	-3.97407	CAPN7	calpain 7 [Source:HGNC Symbol;Acc:1484]	Downregulated in XCL1 high group
ENSG00000179241	-0.935771	2.3919	-3.17669	0.00466388	0.895167	-3.97675	LDLRAD3	low density lipoprotein receptor class A domain containing 3 [Source:HGNC Symbol;Acc:27046]	Downregulated in XCL1 high group
ENSG00000163811	-0.816169	4.70473	-3.17649	0.004666	0.895167	-3.9772	WDR43	WD repeat domain 43 [Source:HGNC Symbol;Acc:28945]	Downregulated in XCL1 high group
ENSG00000244041	0.350161	0.492772	3.17479	0.0046843	0.895167	-3.981	LINC01011	long intergenic non-protein coding RNA 1011 [Source:HGNC Symbol;Acc:33812]	Upregulated in XCL1 high group
ENSG00000272523	0.709946	1.38195	3.17376	0.00469534	0.895167	-3.98328	LINC01023	long intergenic non-protein coding RNA 1023 [Source:HGNC Symbol;Acc:49004]	Upregulated in XCL1 high group
ENSG00000136271	-0.754884	4.78685	-3.17268	0.00470703	0.895167	-3.9857	DDX56	DEAD (Asp-Glu-Ala-Asp) box helicase 56 [Source:HGNC Symbol;Acc:18193]	Downregulated in XCL1 high group
ENSG00000124602	0.495411	0.643981	3.16671	0.00477187	0.895167	-3.99897	UNC5CL	unc-5 homolog C (C. elegans)-like [Source:HGNC Symbol;Acc:21203]	Upregulated in XCL1 high group
ENSG00000214946	0.156171	0.10921	3.16636	0.00477563	0.895167	-3.99974	TBC1D26	TBC1 domain family, member 26 [Source:HGNC Symbol;Acc:28745]	Upregulated in XCL1 high group
ENSG00000125484	-0.614265	3.62576	-3.16508	0.00478972	0.895167	-4.0026	GTF3C4	general transcription factor IIIC, polypeptide 4, 90kDa [Source:HGNC Symbol;Acc:4667]	Downregulated in XCL1 high group
ENSG00000238180	0.0829013	0.0523924	3.16146	0.00482955	0.895167	-4.01063	AC017079.4		Upregulated in XCL1 high group
ENSG00000100065	-0.937566	3.5661	-3.16085	0.00483638	0.895167	-4.01201	CARD10	caspase recruitment domain family, member 10 [Source:HGNC Symbol;Acc:16422]	Downregulated in XCL1 high group
ENSG00000254248	0.117846	0.0709047	3.15665	0.00488317	0.895167	-4.02134	RP11-320N21.2		Upregulated in XCL1 high group
ENSG00000197830	0.204224	0.288268	3.15646	0.00488522	0.895167	-4.02175	AC011385.1		Upregulated in XCL1 high group
ENSG00000228696	0.348889	0.449356	3.15407	0.00491209	0.895167	-4.02707	ARL17B	ADP-ribosylation factor-like 17B [Source:HGNC Symbol;Acc:32387]	Upregulated in XCL1 high group
ENSG00000177479	-0.61888	3.60091	-3.15366	0.00491667	0.895167	-4.02798	ARIH2	ariadne RBR E3 ubiquitin protein ligase 2 [Source:HGNC Symbol;Acc:690]	Downregulated in XCL1 high group
ENSG00000172890	1.51013	3.54954	3.15344	0.00491918	0.895167	-4.02847	NADSYN1	NAD synthetase 1 [Source:HGNC Symbol;Acc:29832]	Upregulated in XCL1 high group
ENSG00000255133	-0.026613	0.0199607	-3.15307	0.00492326	0.895167	-4.02928	RP11-646J21.2		Downregulated in XCL1 high group
ENSG00000198598	-0.76198	1.0101	-3.15112	0.00494536	0.895167	-4.03362	MMP17	matrix metallopeptidase 17 (membrane-inserted) [Source:HGNC Symbol;Acc:7163]	Downregulated in XCL1 high group
ENSG00000159131	-0.695105	4.85274	-3.15049	0.00495247	0.895167	-4.03501	GART	phosphoribosylglycinamide formyltransferase, phosphoribosylglycinamide synthetase, phosphoribosylaminoimidazole synthetase [Source:HGNC Symbol;Acc:4163]	Downregulated in XCL1 high group
ENSG00000215704	0.0287539	0.0173822	3.15033	0.00495434	0.895167	-4.03538	CELA2B	chymotrypsin-like elastase family, member 2B [Source:HGNC Symbol;Acc:29995]	Upregulated in XCL1 high group
ENSG00000266037	1.30138	1.94668	3.1455	0.00500933	0.895167	-4.04608	RN7SL3	RNA, 7SL, cytoplasmic 3 [Source:HGNC Symbol;Acc:23135]	Upregulated in XCL1 high group
ENSG00000248863	0.0963378	0.0979656	3.14426	0.00502361	0.895167	-4.04884	RP11-83A24.1		Upregulated in XCL1 high group
ENSG00000259563	0.121205	0.170342	3.14062	0.0050656	0.895167	-4.05691	CTD-2329K10.1		Upregulated in XCL1 high group
ENSG00000224814	0.867826	0.803467	3.13864	0.00508859	0.895167	-4.0613	AC114812.8		Upregulated in XCL1 high group
ENSG00000224049	0.21149	0.154395	3.13683	0.00510975	0.895167	-4.06532	RP11-30O15.1		Upregulated in XCL1 high group
ENSG00000264943	0.26826	0.438803	3.13596	0.00511992	0.895167	-4.06725	SH3GL1P2	SH3-domain GRB2-like 1 pseudogene 2 [Source:HGNC Symbol;Acc:10836]	Upregulated in XCL1 high group
ENSG00000124701	0.192831	0.14108	3.12975	0.00519311	0.895167	-4.08101	APOBEC2	apolipoprotein B mRNA editing enzyme, catalytic polypeptide-like 2 [Source:HGNC Symbol;Acc:605]	Upregulated in XCL1 high group
ENSG00000206535	-0.578348	1.44235	-3.12571	0.00524132	0.895167	-4.08996	LNP1	leukemia NUP98 fusion partner 1 [Source:HGNC Symbol;Acc:28014]	Downregulated in XCL1 high group
ENSG00000269967	0.155929	0.159504	3.12438	0.00525729	0.895167	-4.09291	RP11-84A19.4		Upregulated in XCL1 high group
ENSG00000224207	0.0821169	0.0889674	3.12408	0.00526092	0.895167	-4.09358	RP11-10L12.1		Upregulated in XCL1 high group
ENSG00000186088	0.897579	1.4801	3.12322	0.00527127	0.895167	-4.09548	GSAP	gamma-secretase activating protein [Source:HGNC Symbol;Acc:28042]	Upregulated in XCL1 high group
ENSG00000203799	0.879474	1.04839	3.12207	0.0052851	0.895167	-4.09802	CCDC162P	coiled-coil domain containing 162, pseudogene [Source:HGNC Symbol;Acc:21565]	Upregulated in XCL1 high group
ENSG00000164209	-0.472829	2.87433	-3.12154	0.00529149	0.895167	-4.09919	SLC25A46	solute carrier family 25, member 46 [Source:HGNC Symbol;Acc:25198]	Downregulated in XCL1 high group
ENSG00000163131	1.58126	1.44637	3.12142	0.00529303	0.895167	-4.09947	CTSS	cathepsin S [Source:HGNC Symbol;Acc:2545]	Upregulated in XCL1 high group
ENSG00000265282	0.133745	0.0970242	3.11842	0.00532935	0.895167	-4.10609	RP11-269G24.4		Upregulated in XCL1 high group
ENSG00000160193	-0.783076	3.37562	-3.11553	0.00536463	0.895167	-4.11248	WDR4	WD repeat domain 4 [Source:HGNC Symbol;Acc:12756]	Downregulated in XCL1 high group
ENSG00000122140	-0.585811	4.35964	-3.1133	0.00539213	0.895167	-4.11743	MRPS2	mitochondrial ribosomal protein S2 [Source:HGNC Symbol;Acc:14495]	Downregulated in XCL1 high group
ENSG00000139679	1.13742	1.30708	3.11226	0.00540483	0.895167	-4.11971	LPAR6	lysophosphatidic acid receptor 6 [Source:HGNC Symbol;Acc:15520]	Upregulated in XCL1 high group
ENSG00000178226	0.376874	0.391218	3.10717	0.00546801	0.895167	-4.13096	PRSS36	protease, serine, 36 [Source:HGNC Symbol;Acc:26906]	Upregulated in XCL1 high group
ENSG00000223198	0.219013	0.142921	3.10022	0.0055555	0.895167	-4.14633	RNU2-22P	RNA, U2 small nuclear 22, pseudogene [Source:HGNC Symbol;Acc:48515]	Upregulated in XCL1 high group
ENSG00000204584	0.428998	0.486004	3.09871	0.00557467	0.895167	-4.14966	RP11-304F15.3		Upregulated in XCL1 high group
ENSG00000272277	0.319332	0.59999	3.09738	0.0055916	0.895167	-4.15259	RP1-40E16.12		Upregulated in XCL1 high group
ENSG00000187581	0.0938185	0.0830389	3.09597	0.00560966	0.895167	-4.15571	COX8C	cytochrome c oxidase subunit VIIIC [Source:HGNC Symbol;Acc:24382]	Upregulated in XCL1 high group
ENSG00000251441	0.0418496	0.0409606	3.09524	0.00561895	0.895167	-4.15731	RTEL1P1	regulator of telomere elongation helicase 1 pseudogene 1 [Source:HGNC Symbol;Acc:44213]	Upregulated in XCL1 high group
ENSG00000106554	-0.645132	4.47902	-3.09191	0.00566179	0.895167	-4.16466	CHCHD3	coiled-coil-helix-coiled-coil-helix domain containing 3 [Source:HGNC Symbol;Acc:21906]	Downregulated in XCL1 high group
ENSG00000259441	0.0276828	0.0256658	3.09116	0.00567149	0.895167	-4.16632	MRPL15P1	mitochondrial ribosomal protein L15 pseudogene 1 [Source:HGNC Symbol;Acc:29697]	Upregulated in XCL1 high group
ENSG00000136827	-0.405003	4.07793	-3.08801	0.00571239	0.895167	-4.17327	TOR1A	torsin family 1, member A (torsin A) [Source:HGNC Symbol;Acc:3098]	Downregulated in XCL1 high group
ENSG00000271855	0.394584	0.709254	3.08768	0.00571661	0.895167	-4.17398	RP11-214N9.1		Upregulated in XCL1 high group
ENSG00000170310	0.495824	2.6772	3.08334	0.00577353	0.895167	-4.18356	STX8	syntaxin 8 [Source:HGNC Symbol;Acc:11443]	Upregulated in XCL1 high group
ENSG00000260833	2.17755	2.24148	3.07978	0.0058205	0.895167	-4.1914	AC124789.1		Upregulated in XCL1 high group
ENSG00000261634	0.0460743	0.0336014	3.07819	0.0058416	0.895167	-4.1949	RP11-352D13.6		Upregulated in XCL1 high group
ENSG00000167695	-0.812221	3.83213	-3.07672	0.00586122	0.895167	-4.19814	FAM57A	family with sequence similarity 57, member A [Source:HGNC Symbol;Acc:29646]	Downregulated in XCL1 high group
ENSG00000264112	0.92776	2.16772	3.07584	0.00587293	0.895167	-4.20007	RP11-159D12.2		Upregulated in XCL1 high group
ENSG00000273407	0.0722209	0.0385532	3.07583	0.00587316	0.895167	-4.20011	RP11-757A13.1		Upregulated in XCL1 high group
ENSG00000089775	0.634582	1.68734	3.07549	0.00587765	0.895167	-4.20084	ZBTB25	zinc finger and BTB domain containing 25 [Source:HGNC Symbol;Acc:13112]	Upregulated in XCL1 high group
ENSG00000043143	1.03147	3.95193	3.07448	0.00589113	0.895167	-4.20306	JADE2	jade family PHD finger 2 [Source:HGNC Symbol;Acc:22984]	Upregulated in XCL1 high group
ENSG00000235710	0.00394348	0.00197174	3.07109	0.0059369	0.895167	-4.21054	RP5-1097F14.3		Upregulated in XCL1 high group
ENSG00000254039	0.227334	0.147052	3.069	0.00596519	0.895167	-4.21513	RP11-304F15.6		Upregulated in XCL1 high group
ENSG00000236002	0.33065	0.628102	3.06852	0.00597173	0.895167	-4.21619	CTB-75G16.1		Upregulated in XCL1 high group
ENSG00000125485	-0.436283	2.71603	-3.06811	0.00597727	0.895167	-4.21709	DDX31	DEAD (Asp-Glu-Ala-Asp) box polypeptide 31 [Source:HGNC Symbol;Acc:16715]	Downregulated in XCL1 high group
ENSG00000156697	-0.434839	3.64051	-3.06448	0.00602688	0.895167	-4.22507	UTP14A	UTP14, U3 small nucleolar ribonucleoprotein, homolog A (yeast) [Source:HGNC Symbol;Acc:10665]	Downregulated in XCL1 high group
ENSG00000060749	-0.569782	3.31776	-3.06348	0.00604058	0.895167	-4.22727	QSER1	glutamine and serine rich 1 [Source:HGNC Symbol;Acc:26154]	Downregulated in XCL1 high group
ENSG00000071054	-0.602538	4.40928	-3.05815	0.0061142	0.895167	-4.23897	MAP4K4	mitogen-activated protein kinase kinase kinase kinase 4 [Source:HGNC Symbol;Acc:6866]	Downregulated in XCL1 high group
ENSG00000127418	-1.00773	3.19208	-3.05761	0.00612174	0.895167	-4.24016	FGFRL1	fibroblast growth factor receptor-like 1 [Source:HGNC Symbol;Acc:3693]	Downregulated in XCL1 high group
ENSG00000163554	0.0233901	0.0202854	3.05665	0.0061352	0.895167	-4.24228	SPTA1	spectrin, alpha, erythrocytic 1 (elliptocytosis 2) [Source:HGNC Symbol;Acc:11272]	Upregulated in XCL1 high group
ENSG00000214867	-0.121391	0.101955	-3.05661	0.00613574	0.895167	-4.24237	SRSF9P1	serine/arginine-rich splicing factor 9 pseudogene 1 [Source:HGNC Symbol;Acc:10792]	Downregulated in XCL1 high group
ENSG00000250685	0.830466	0.710022	3.05649	0.00613744	0.895167	-4.24263	RP11-486L19.2		Upregulated in XCL1 high group
ENSG00000170876	-0.601771	4.83999	-3.05578	0.00614727	0.895167	-4.24418	TMEM43	transmembrane protein 43 [Source:HGNC Symbol;Acc:28472]	Downregulated in XCL1 high group
ENSG00000229699	0.0141222	0.00983479	3.05445	0.00616589	0.895167	-4.2471	RP1-140J1.1		Upregulated in XCL1 high group
ENSG00000165684	-0.472999	3.04785	-3.05439	0.00616678	0.895167	-4.24724	SNAPC4	small nuclear RNA activating complex, polypeptide 4, 190kDa [Source:HGNC Symbol;Acc:11137]	Downregulated in XCL1 high group
ENSG00000132207	0.598774	0.936967	3.05435	0.0061673	0.895167	-4.24732	SLX1A	SLX1 structure-specific endonuclease subunit homolog A (S. cerevisiae) [Source:HGNC Symbol;Acc:20922]	Upregulated in XCL1 high group
ENSG00000162910	0.40269	3.68154	3.05268	0.00619081	0.895167	-4.25099	MRPL55	mitochondrial ribosomal protein L55 [Source:HGNC Symbol;Acc:16686]	Upregulated in XCL1 high group
ENSG00000123388	0.738161	1.39014	3.04937	0.00623752	0.895167	-4.25825	HOXC11	homeobox C11 [Source:HGNC Symbol;Acc:5123]	Upregulated in XCL1 high group
ENSG00000157326	0.755671	3.08738	3.04905	0.00624205	0.895167	-4.25895	DHRS4	dehydrogenase/reductase (SDR family) member 4 [Source:HGNC Symbol;Acc:16985]	Upregulated in XCL1 high group
ENSG00000263080	0.231757	0.239103	3.04674	0.00627489	0.895167	-4.26402	RP11-485G7.5		Upregulated in XCL1 high group
ENSG00000255306	0.585252	0.81872	3.04634	0.00628071	0.895167	-4.26491	RP5-901A4.1		Upregulated in XCL1 high group
ENSG00000207200	0.146547	0.0896434	3.04521	0.0062968	0.895167	-4.26738	RNU6-45P	RNA, U6 small nuclear 45, pseudogene [Source:HGNC Symbol;Acc:34289]	Upregulated in XCL1 high group
ENSG00000154174	-0.562416	4.77426	-3.04503	0.00629931	0.895167	-4.26777	TOMM70A	translocase of outer mitochondrial membrane 70 homolog A (S. cerevisiae) [Source:HGNC Symbol;Acc:11985]	Downregulated in XCL1 high group
ENSG00000131400	0.354661	0.580969	3.04355	0.00632055	0.895167	-4.27102	NAPSA	napsin A aspartic peptidase [Source:HGNC Symbol;Acc:13395]	Upregulated in XCL1 high group
ENSG00000205177	0.112658	0.121675	3.0406	0.00636306	0.895167	-4.27749	C11orf91	chromosome 11 open reading frame 91 [Source:HGNC Symbol;Acc:34444]	Upregulated in XCL1 high group
ENSG00000128203	-0.726803	1.05941	-3.038	0.00640083	0.895167	-4.2832	ASPHD2	aspartate beta-hydroxylase domain containing 2 [Source:HGNC Symbol;Acc:30437]	Downregulated in XCL1 high group
ENSG00000196436	1.26745	1.96499	3.0375	0.00640807	0.895167	-4.28429	NPIPB15	nuclear pore complex interacting protein family, member B15 [Source:HGNC Symbol;Acc:34409]	Upregulated in XCL1 high group
ENSG00000006059	0.170183	0.112882	3.03675	0.00641898	0.895167	-4.28593	KRT33A	keratin 33A [Source:HGNC Symbol;Acc:6450]	Upregulated in XCL1 high group
ENSG00000113555	0.225924	0.263973	3.03438	0.00645367	0.895167	-4.29113	PCDH12	protocadherin 12 [Source:HGNC Symbol;Acc:8657]	Upregulated in XCL1 high group
ENSG00000203910	0.0182892	0.0168159	3.03058	0.00650946	0.895167	-4.29944	C1orf146	chromosome 1 open reading frame 146 [Source:HGNC Symbol;Acc:24032]	Upregulated in XCL1 high group
ENSG00000213514	0.241593	0.269363	3.0257	0.00658202	0.895167	-4.31013	RP11-428P16.2		Upregulated in XCL1 high group
ENSG00000144136	-0.703036	4.43579	-3.02403	0.00660699	0.895167	-4.31378	SLC20A1	solute carrier family 20 (phosphate transporter), member 1 [Source:HGNC Symbol;Acc:10946]	Downregulated in XCL1 high group
ENSG00000185946	0.76804	2.71491	3.02394	0.00660839	0.895167	-4.31398	RNPC3	RNA-binding region (RNP1, RRM) containing 3 [Source:HGNC Symbol;Acc:18666]	Upregulated in XCL1 high group
ENSG00000188807	-0.746311	2.32628	-3.02194	0.0066384	0.895167	-4.31835	TMEM201	transmembrane protein 201 [Source:HGNC Symbol;Acc:33719]	Downregulated in XCL1 high group
ENSG00000135002	-0.850746	3.10529	-3.0212	0.00664958	0.895167	-4.31998	RFK	riboflavin kinase [Source:HGNC Symbol;Acc:30324]	Downregulated in XCL1 high group
ENSG00000242441	0.0382502	0.0210132	3.0207	0.00665715	0.895167	-4.32107	GTF2A1L	general transcription factor IIA, 1-like [Source:HGNC Symbol;Acc:30727]	Upregulated in XCL1 high group
ENSG00000232230	0.290612	0.206594	3.01882	0.00668554	0.895167	-4.32518	TPM4P1	tropomyosin 4 pseudogene 1 [Source:HGNC Symbol;Acc:45234]	Upregulated in XCL1 high group
ENSG00000112242	-0.570197	3.28716	-3.01433	0.00675394	0.895167	-4.33499	E2F3	E2F transcription factor 3 [Source:HGNC Symbol;Acc:3115]	Downregulated in XCL1 high group
ENSG00000106336	0.308663	0.365153	3.01318	0.0067716	0.895167	-4.33751	FBXO24	F-box protein 24 [Source:HGNC Symbol;Acc:13595]	Upregulated in XCL1 high group
ENSG00000254924	0.443641	0.308708	3.01066	0.00681029	0.895167	-4.343	RP11-684B2.3		Upregulated in XCL1 high group
ENSG00000127366	0.390876	0.525774	3.00798	0.00685176	0.895167	-4.34885	TAS2R5	taste receptor, type 2, member 5 [Source:HGNC Symbol;Acc:14912]	Upregulated in XCL1 high group
ENSG00000186395	0.996837	4.23806	3.00704	0.00686649	0.895167	-4.35092	KRT10	keratin 10 [Source:HGNC Symbol;Acc:6413]	Upregulated in XCL1 high group
ENSG00000229023	0.0531334	0.072083	3.00417	0.00691115	0.895167	-4.35716	AC067945.3		Upregulated in XCL1 high group
ENSG00000127946	-0.94624	2.80779	-3.00411	0.00691221	0.895167	-4.35731	HIP1	huntingtin interacting protein 1 [Source:HGNC Symbol;Acc:4913]	Downregulated in XCL1 high group
ENSG00000258824	0.487593	0.799231	3.00248	0.00693773	0.895167	-4.36086	CTD-2555O16.2		Upregulated in XCL1 high group
ENSG00000260773	0.515966	0.850918	2.99803	0.007008	0.895167	-4.37057	RP11-352G18.2		Upregulated in XCL1 high group
ENSG00000163681	-0.417033	2.54712	-2.99654	0.00703161	0.895167	-4.37381	SLMAP	sarcolemma associated protein [Source:HGNC Symbol;Acc:16643]	Downregulated in XCL1 high group
ENSG00000260796	0.167737	0.198521	2.99528	0.00705173	0.895167	-4.37656	RP11-1348G14.5		Upregulated in XCL1 high group
ENSG00000130023	0.579853	2.77495	2.99337	0.00708228	0.895167	-4.38072	ERMARD	ER membrane-associated RNA degradation [Source:HGNC Symbol;Acc:21056]	Upregulated in XCL1 high group
ENSG00000260711	0.282159	0.275218	2.99317	0.00708554	0.895167	-4.38117	RP11-747H7.3		Upregulated in XCL1 high group
ENSG00000119608	0.360726	0.373479	2.99231	0.00709934	0.895167	-4.38304	PROX2	prospero homeobox 2 [Source:HGNC Symbol;Acc:26715]	Upregulated in XCL1 high group
ENSG00000230068	0.263184	0.182654	2.99215	0.0071018	0.895167	-4.38337	CDC42-IT1	CDC42 intronic transcript 1 (non-protein coding) [Source:HGNC Symbol;Acc:41317]	Upregulated in XCL1 high group
ENSG00000197535	-0.602353	2.58958	-2.99178	0.00710774	0.895167	-4.38418	MYO5A	myosin VA (heavy chain 12, myoxin) [Source:HGNC Symbol;Acc:7602]	Downregulated in XCL1 high group
ENSG00000197882	-0.112636	0.112743	-2.98899	0.00715275	0.895167	-4.39026	OR7E13P	olfactory receptor, family 7, subfamily E, member 13 pseudogene [Source:HGNC Symbol;Acc:8384]	Downregulated in XCL1 high group
ENSG00000144227	0.0124453	0.00622265	2.98675	0.00718909	0.895167	-4.39514	NXPH2	neurexophilin 2 [Source:HGNC Symbol;Acc:8076]	Upregulated in XCL1 high group
ENSG00000188029	0.114908	0.0700212	2.98635	0.0071957	0.895167	-4.39602	CTSL3P	cathepsin L family member 3, pseudogene [Source:HGNC Symbol;Acc:33132]	Upregulated in XCL1 high group
ENSG00000125968	1.48427	7.12733	2.98421	0.00723059	0.895167	-4.40068	ID1	inhibitor of DNA binding 1, dominant negative helix-loop-helix protein [Source:HGNC Symbol;Acc:5360]	Upregulated in XCL1 high group
ENSG00000181690	0.903969	1.46008	2.98168	0.00727213	0.895167	-4.40619	PLAG1	pleiomorphic adenoma gene 1 [Source:HGNC Symbol;Acc:9045]	Upregulated in XCL1 high group
ENSG00000182700	0.813684	1.71092	2.98051	0.00729125	0.895167	-4.40872	IGIP	IgA-inducing protein [Source:HGNC Symbol;Acc:33847]	Upregulated in XCL1 high group
ENSG00000273261	0.499739	1.00846	2.9804	0.00729314	0.895167	-4.40897	RP11-531F16.4		Upregulated in XCL1 high group
ENSG00000182600	0.267437	0.408111	2.97825	0.00732871	0.895167	-4.41365	C2orf82	chromosome 2 open reading frame 82 [Source:HGNC Symbol;Acc:33763]	Upregulated in XCL1 high group
ENSG00000080608	-0.961575	4.38562	-2.9752	0.00737926	0.895167	-4.42026	KIAA0020	KIAA0020 [Source:HGNC Symbol;Acc:29676]	Downregulated in XCL1 high group
ENSG00000224857	0.0299056	0.0197223	2.97148	0.00744156	0.895167	-4.42835	RP11-344P13.1		Upregulated in XCL1 high group
ENSG00000166920	1.70229	1.50461	2.96956	0.00747392	0.895167	-4.43253	C15orf48	chromosome 15 open reading frame 48 [Source:HGNC Symbol;Acc:29898]	Upregulated in XCL1 high group
ENSG00000260793	0.652211	1.05218	2.96922	0.00747963	0.895167	-4.43326	RP5-882C2.2		Upregulated in XCL1 high group
ENSG00000272562	0.281758	0.292347	2.96779	0.00750396	0.895167	-4.43638	RP11-396C23.4		Upregulated in XCL1 high group
ENSG00000204618	0.604728	1.21747	2.96733	0.00751169	0.895167	-4.43737	RNF39	ring finger protein 39 [Source:HGNC Symbol;Acc:18064]	Upregulated in XCL1 high group
ENSG00000148843	-0.628557	3.9956	-2.96711	0.0075155	0.895167	-4.43786	PDCD11	programmed cell death 11 [Source:HGNC Symbol;Acc:13408]	Downregulated in XCL1 high group
ENSG00000236013	0.00947692	0.00473846	2.96615	0.0075318	0.895167	-4.43994	RP3-332B22.1		Upregulated in XCL1 high group
ENSG00000114738	-0.563557	3.4726	-2.96502	0.00755103	0.895167	-4.4424	MAPKAPK3	mitogen-activated protein kinase-activated protein kinase 3 [Source:HGNC Symbol;Acc:6888]	Downregulated in XCL1 high group
ENSG00000266733	0.0820469	0.0722294	2.95745	0.00768108	0.895167	-4.45881	TBC1D29	TBC1 domain family, member 29 [Source:HGNC Symbol;Acc:24509]	Upregulated in XCL1 high group
ENSG00000272953	0.477212	0.698482	2.95715	0.00768623	0.895167	-4.45946	RP11-1275H24.2		Upregulated in XCL1 high group
ENSG00000249700	0.046166	0.0759322	2.95526	0.00771914	0.895167	-4.46357	SRD5A3-AS1	SRD5A3 antisense RNA 1 [Source:HGNC Symbol;Acc:44138]	Upregulated in XCL1 high group
ENSG00000165661	-0.616982	3.97718	-2.95455	0.00773153	0.895167	-4.46511	QSOX2	quiescin Q6 sulfhydryl oxidase 2 [Source:HGNC Symbol;Acc:30249]	Downregulated in XCL1 high group
ENSG00000168843	0.0745273	0.0635678	2.95319	0.00775518	0.895167	-4.46804	FSTL5	follistatin-like 5 [Source:HGNC Symbol;Acc:21386]	Upregulated in XCL1 high group
ENSG00000133704	-0.395598	3.44338	-2.95308	0.00775725	0.895167	-4.4683	IPO8	importin 8 [Source:HGNC Symbol;Acc:9853]	Downregulated in XCL1 high group
ENSG00000144724	-1.0074	1.41276	-2.9504	0.00780416	0.895167	-4.47409	PTPRG	protein tyrosine phosphatase, receptor type, G [Source:HGNC Symbol;Acc:9671]	Downregulated in XCL1 high group
ENSG00000267272	0.098357	0.0908808	2.94835	0.00784045	0.895167	-4.47855	LINC01140	long intergenic non-protein coding RNA 1140 [Source:HGNC Symbol;Acc:27922]	Upregulated in XCL1 high group
ENSG00000234065	0.152343	0.184611	2.94705	0.0078634	0.895167	-4.48136	MTND4P26	MT-ND4 pseudogene 26 [Source:HGNC Symbol;Acc:42213]	Upregulated in XCL1 high group
ENSG00000260233	0.819897	1.1822	2.94635	0.00787587	0.895167	-4.48288	SSSCA1-AS1	SSSCA1 antisense RNA 1 (head to head) [Source:HGNC Symbol;Acc:27384]	Upregulated in XCL1 high group
ENSG00000135414	-0.900047	2.2959	-2.94601	0.00788185	0.895167	-4.48361	GDF11	growth differentiation factor 11 [Source:HGNC Symbol;Acc:4216]	Downregulated in XCL1 high group
ENSG00000260000	0.865863	1.57262	2.94204	0.00795264	0.895167	-4.4922	RP3-467N11.1		Upregulated in XCL1 high group
ENSG00000119943	0.994935	1.67158	2.94031	0.00798363	0.895167	-4.49594	PYROXD2	pyridine nucleotide-disulphide oxidoreductase domain 2 [Source:HGNC Symbol;Acc:23517]	Upregulated in XCL1 high group
ENSG00000254833	0.15594	0.1178	2.94024	0.00798497	0.895167	-4.4961	RP11-50B3.2		Upregulated in XCL1 high group
ENSG00000247970	0.134912	0.090049	2.93997	0.00798993	0.895167	-4.49669	RP11-543C4.1		Upregulated in XCL1 high group
ENSG00000228794	-0.558763	1.40094	-2.93853	0.00801582	0.895167	-4.4998	LINC01128	long intergenic non-protein coding RNA 1128 [Source:HGNC Symbol;Acc:49377]	Downregulated in XCL1 high group
ENSG00000259649	0.197224	0.21657	2.93625	0.00805701	0.895167	-4.50472	RP11-351M8.1	Uncharacterized protein [Source:UniProtKB/TrEMBL;Acc:H0YLS8]	Upregulated in XCL1 high group
ENSG00000110442	-0.652977	3.66321	-2.93488	0.00808189	0.895167	-4.50768	COMMD9	COMM domain containing 9 [Source:HGNC Symbol;Acc:25014]	Downregulated in XCL1 high group
ENSG00000229805	-0.020162	0.010081	-2.93029	0.00816595	0.895167	-4.51762	AC011306.1		Downregulated in XCL1 high group
ENSG00000250569	0.356776	0.431495	2.92667	0.00823271	0.895167	-4.52543	NTAN1P2	N-terminal asparagine amidase pseudogene 2 [Source:HGNC Symbol;Acc:45262]	Upregulated in XCL1 high group
ENSG00000099399	2.27212	1.31313	2.92416	0.00827929	0.895167	-4.53085	MAGEB2	melanoma antigen family B, 2 [Source:HGNC Symbol;Acc:6809]	Upregulated in XCL1 high group
ENSG00000249494	0.0212973	0.0150222	2.92359	0.00828996	0.895167	-4.53208	CTB-161M19.4		Upregulated in XCL1 high group
ENSG00000243648	0.346203	0.32146	2.92165	0.00832616	0.895167	-4.53626	RP11-215P8.1		Upregulated in XCL1 high group
ENSG00000068001	-0.438899	2.79695	-2.91869	0.00838175	0.895167	-4.54265	HYAL2	hyaluronoglucosaminidase 2 [Source:HGNC Symbol;Acc:5321]	Downregulated in XCL1 high group
ENSG00000247809	0.514485	0.507857	2.91856	0.00838421	0.895167	-4.54293	NR2F2-AS1	NR2F2 antisense RNA 1 [Source:HGNC Symbol;Acc:44222]	Upregulated in XCL1 high group
ENSG00000223745	1.16948	2.14304	2.91755	0.0084033	0.895167	-4.54511	RP4-717I23.3		Upregulated in XCL1 high group
ENSG00000172939	-0.435555	3.72274	-2.91704	0.00841306	0.895167	-4.54623	OXSR1	oxidative stress responsive 1 [Source:HGNC Symbol;Acc:8508]	Downregulated in XCL1 high group
ENSG00000262333	0.726093	1.6449	2.91592	0.00843416	0.895167	-4.54863	HNRNPA1P16	heterogeneous nuclear ribonucleoprotein A1 pseudogene 16 [Source:HGNC Symbol;Acc:39134]	Upregulated in XCL1 high group
ENSG00000152127	-0.719133	2.94888	-2.91283	0.00849293	0.895167	-4.55529	MGAT5	mannosyl (alpha-1,6-)-glycoprotein beta-1,6-N-acetyl-glucosaminyltransferase [Source:HGNC Symbol;Acc:7049]	Downregulated in XCL1 high group
ENSG00000232713	0.423511	1.17604	2.91171	0.00851441	0.895167	-4.55771	AC010733.5		Upregulated in XCL1 high group
ENSG00000258942	0.138384	0.101939	2.90832	0.00857953	0.895167	-4.56502	RP11-255G12.2		Upregulated in XCL1 high group
ENSG00000162600	0.479825	2.31533	2.90685	0.00860792	0.895167	-4.56819	OMA1	OMA1 zinc metallopeptidase [Source:HGNC Symbol;Acc:29661]	Upregulated in XCL1 high group
ENSG00000257094	0.0180707	0.00903533	2.90637	0.00861706	0.895167	-4.5692	RP11-50I19.1		Upregulated in XCL1 high group
ENSG00000108829	-0.641759	5.68123	-2.90588	0.00862667	0.895167	-4.57027	LRRC59	leucine rich repeat containing 59 [Source:HGNC Symbol;Acc:28817]	Downregulated in XCL1 high group
ENSG00000185238	-0.649027	3.85623	-2.90546	0.00863466	0.895167	-4.57116	PRMT3	protein arginine methyltransferase 3 [Source:HGNC Symbol;Acc:30163]	Downregulated in XCL1 high group
ENSG00000256902	0.0966012	0.0601568	2.90392	0.00866458	0.895167	-4.57448	RP11-986G18.1		Upregulated in XCL1 high group
ENSG00000144635	-0.676981	3.93525	-2.90301	0.00868234	0.895167	-4.57644	DYNC1LI1	dynein, cytoplasmic 1, light intermediate chain 1 [Source:HGNC Symbol;Acc:18745]	Downregulated in XCL1 high group
ENSG00000147164	-0.576582	4.80441	-2.90233	0.00869556	0.895167	-4.5779	SNX12	sorting nexin 12 [Source:HGNC Symbol;Acc:14976]	Downregulated in XCL1 high group
ENSG00000272112	0.483605	0.480806	2.89861	0.00876863	0.895167	-4.58592	CTB-113P19.5		Upregulated in XCL1 high group
ENSG00000252202	0.0898697	0.0449349	2.89278	0.00888398	0.895167	-4.59844	Y_RNA	Y RNA [Source:RFAM;Acc:RF00019]	Upregulated in XCL1 high group
ENSG00000225063	0.0328431	0.023429	2.8892	0.00895561	0.895167	-4.60614	RP11-383G10.5		Upregulated in XCL1 high group
ENSG00000230943	1.16149	1.89189	2.88868	0.00896619	0.895167	-4.60727	RP11-367G18.1		Upregulated in XCL1 high group
ENSG00000226186	0.349659	0.309446	2.88849	0.00896984	0.895167	-4.60766	TCEB1P21	transcription elongation factor B (SIII), polypeptide 1 pseudogene 21 [Source:HGNC Symbol;Acc:38157]	Upregulated in XCL1 high group
ENSG00000223044	0.0494061	0.0247031	2.88845	0.00897078	0.895167	-4.60776	RNU6-130P	RNA, U6 small nuclear 130, pseudogene [Source:HGNC Symbol;Acc:47093]	Upregulated in XCL1 high group
ENSG00000103852	0.411024	2.14923	2.88661	0.00900791	0.895167	-4.61171	TTC23	tetratricopeptide repeat domain 23 [Source:HGNC Symbol;Acc:25730]	Upregulated in XCL1 high group
ENSG00000205060	-0.394723	2.01232	-2.88588	0.00902258	0.895167	-4.61327	SLC35B4	solute carrier family 35 (UDP-xylose/UDP-N-acetylglucosamine transporter), member B4 [Source:HGNC Symbol;Acc:20584]	Downregulated in XCL1 high group
ENSG00000132773	-0.577978	3.24678	-2.88574	0.00902534	0.895167	-4.61357	TOE1	target of EGR1, member 1 (nuclear) [Source:HGNC Symbol;Acc:15954]	Downregulated in XCL1 high group
ENSG00000214954	0.31517	0.474697	2.8855	0.00903018	0.895167	-4.61408	LRRC69	leucine rich repeat containing 69 [Source:HGNC Symbol;Acc:34303]	Upregulated in XCL1 high group
ENSG00000114354	-0.451328	5.02851	-2.88363	0.0090681	0.895167	-4.61809	TFG	TRK-fused gene [Source:HGNC Symbol;Acc:11758]	Downregulated in XCL1 high group
ENSG00000172301	-0.500126	4.09349	-2.88307	0.00907964	0.895167	-4.61931	COPRS	coordinator of PRMT5, differentiation stimulator [Source:HGNC Symbol;Acc:28848]	Downregulated in XCL1 high group
ENSG00000269657	0.216337	0.217717	2.88282	0.00908458	0.895167	-4.61983	AC079210.1	Uncharacterized protein; cDNA FLJ45097 fis, clone BRAWH3031054 [Source:UniProtKB/TrEMBL;Acc:Q6ZSZ7]	Upregulated in XCL1 high group
ENSG00000075568	-0.567286	3.28006	-2.88162	0.00910918	0.895167	-4.62242	TMEM131	transmembrane protein 131 [Source:HGNC Symbol;Acc:30366]	Downregulated in XCL1 high group
ENSG00000217483	0.0140215	0.00906679	2.88077	0.00912642	0.895167	-4.62423	RP11-135M8__A.1		Upregulated in XCL1 high group
ENSG00000212743	0.196938	0.161144	2.88015	0.00913915	0.895167	-4.62557	DKFZP667F0711		Upregulated in XCL1 high group
ENSG00000228175	0.505454	1.74653	2.87968	0.00914883	0.895167	-4.62658	GEMIN8P4	gem (nuclear organelle) associated protein 8 pseudogene 4 [Source:HGNC Symbol;Acc:37979]	Upregulated in XCL1 high group
ENSG00000244184	0.544779	1.01044	2.87829	0.00917741	0.895167	-4.62957	RP11-314A20.2		Upregulated in XCL1 high group
ENSG00000148331	-0.428191	3.69925	-2.87828	0.00917763	0.895167	-4.62959	ASB6	ankyrin repeat and SOCS box containing 6 [Source:HGNC Symbol;Acc:17181]	Downregulated in XCL1 high group
ENSG00000132952	0.465848	2.68162	2.87789	0.00918549	0.895167	-4.63041	USPL1	ubiquitin specific peptidase like 1 [Source:HGNC Symbol;Acc:20294]	Upregulated in XCL1 high group
ENSG00000143387	0.714678	1.40023	2.87462	0.0092532	0.895167	-4.63744	CTSK	cathepsin K [Source:HGNC Symbol;Acc:2536]	Upregulated in XCL1 high group
ENSG00000261392	-0.0805222	0.0574681	-2.87427	0.00926038	0.895167	-4.63818	RP11-473I1.6		Downregulated in XCL1 high group
ENSG00000127364	0.334092	0.354615	2.87348	0.00927673	0.895167	-4.63987	TAS2R4	taste receptor, type 2, member 4 [Source:HGNC Symbol;Acc:14911]	Upregulated in XCL1 high group
ENSG00000111846	0.800771	0.949502	2.87259	0.0092953	0.895167	-4.64178	GCNT2	glucosaminyl (N-acetyl) transferase 2, I-branching enzyme (I blood group) [Source:HGNC Symbol;Acc:4204]	Upregulated in XCL1 high group
ENSG00000260645	0.318286	0.448977	2.87183	0.00931112	0.895167	-4.64341	RP11-250B2.5		Upregulated in XCL1 high group
ENSG00000115271	1.01507	2.32621	2.87162	0.00931557	0.895167	-4.64387	GCA	grancalcin, EF-hand calcium binding protein [Source:HGNC Symbol;Acc:15990]	Upregulated in XCL1 high group
ENSG00000255974	0.0775442	0.0688545	2.87093	0.0093298	0.895167	-4.64533	CYP2A6	cytochrome P450, family 2, subfamily A, polypeptide 6 [Source:HGNC Symbol;Acc:2610]	Upregulated in XCL1 high group
ENSG00000127990	2.0837	3.08543	2.87078	0.00933299	0.895167	-4.64566	SGCE	sarcoglycan, epsilon [Source:HGNC Symbol;Acc:10808]	Upregulated in XCL1 high group
ENSG00000185245	0.730532	1.15208	2.86865	0.00937756	0.895167	-4.65022	GP1BA	glycoprotein Ib (platelet), alpha polypeptide [Source:HGNC Symbol;Acc:4439]	Upregulated in XCL1 high group
ENSG00000228170	0.49363	0.420263	2.86858	0.0093791	0.895167	-4.65037	RP1-40E16.11		Upregulated in XCL1 high group
ENSG00000119669	0.525283	3.69819	2.86843	0.00938215	0.895167	-4.65068	IRF2BPL	interferon regulatory factor 2 binding protein-like [Source:HGNC Symbol;Acc:14282]	Upregulated in XCL1 high group
ENSG00000205307	0.788042	1.23952	2.86817	0.00938777	0.895167	-4.65126	SAP25	Sin3A-associated protein, 25kDa [Source:HGNC Symbol;Acc:41908]	Upregulated in XCL1 high group
ENSG00000106636	-0.659634	5.76196	-2.86629	0.0094272	0.895167	-4.65527	YKT6	YKT6 v-SNARE homolog (S. cerevisiae) [Source:HGNC Symbol;Acc:16959]	Downregulated in XCL1 high group
ENSG00000116667	0.657863	1.11944	2.86405	0.00947475	0.895167	-4.66008	C1orf21	chromosome 1 open reading frame 21 [Source:HGNC Symbol;Acc:15494]	Upregulated in XCL1 high group
ENSG00000207119	0.127959	0.0992173	2.86374	0.00948126	0.895167	-4.66074	U3	Small nucleolar RNA U3 [Source:RFAM;Acc:RF00012]	Upregulated in XCL1 high group
ENSG00000052749	-0.748178	3.35585	-2.8632	0.00949266	0.895167	-4.66189	RRP12	ribosomal RNA processing 12 homolog (S. cerevisiae) [Source:HGNC Symbol;Acc:29100]	Downregulated in XCL1 high group
ENSG00000228634	0.171358	0.146251	2.86252	0.00950703	0.895167	-4.66334	RP4-534N18.2		Upregulated in XCL1 high group
ENSG00000085514	0.774448	0.711177	2.86195	0.00951923	0.895167	-4.66456	PILRA	paired immunoglobin-like type 2 receptor alpha [Source:HGNC Symbol;Acc:20396]	Upregulated in XCL1 high group
ENSG00000181036	-0.00835571	0.00475367	-2.86118	0.00953558	0.895167	-4.6662	FCRL6	Fc receptor-like 6 [Source:HGNC Symbol;Acc:31910]	Downregulated in XCL1 high group
ENSG00000171148	-0.599964	4.15919	-2.85921	0.00957772	0.895167	-4.67042	TADA3	transcriptional adaptor 3 [Source:HGNC Symbol;Acc:19422]	Downregulated in XCL1 high group
ENSG00000112137	0.0845263	0.0909704	2.85882	0.00958622	0.895167	-4.67127	PHACTR1	phosphatase and actin regulator 1 [Source:HGNC Symbol;Acc:20990]	Upregulated in XCL1 high group
ENSG00000114395	-0.576842	2.98383	-2.85878	0.00958707	0.895167	-4.67135	CYB561D2	cytochrome b561 family, member D2 [Source:HGNC Symbol;Acc:30253]	Downregulated in XCL1 high group
ENSG00000132872	-0.018085	0.0152457	-2.85774	0.00960928	0.895167	-4.67357	SYT4	synaptotagmin IV [Source:HGNC Symbol;Acc:11512]	Downregulated in XCL1 high group
ENSG00000259810	0.0483586	0.0398357	2.85563	0.00965468	0.895167	-4.67807	AC002519.8		Upregulated in XCL1 high group
ENSG00000245156	0.214801	0.345215	2.85381	0.00969407	0.895167	-4.68197	RP11-867G23.3		Upregulated in XCL1 high group
ENSG00000197723	0.283227	0.325014	2.85378	0.00969472	0.895167	-4.68203	HSPB9	heat shock protein, alpha-crystallin-related, B9 [Source:HGNC Symbol;Acc:30589]	Upregulated in XCL1 high group
ENSG00000269300	0.490497	0.48967	2.85195	0.0097344	0.895167	-4.68594	CTD-2529P6.3		Upregulated in XCL1 high group
ENSG00000261570	0.0110526	0.00552629	2.85193	0.00973494	0.895167	-4.68599	RP11-744I24.2		Upregulated in XCL1 high group
ENSG00000126767	-0.656249	3.32541	-2.85185	0.00973665	0.895167	-4.68616	ELK1	ELK1, member of ETS oncogene family [Source:HGNC Symbol;Acc:3321]	Downregulated in XCL1 high group
ENSG00000160256	-0.670598	3.59137	-2.85118	0.00975119	0.895167	-4.68758	FAM207A	family with sequence similarity 207, member A [Source:HGNC Symbol;Acc:15811]	Downregulated in XCL1 high group
ENSG00000261123	0.269723	0.347694	2.85026	0.00977135	0.895167	-4.68956	RP11-304L19.3		Upregulated in XCL1 high group
ENSG00000204464	0.053136	0.0421221	2.84774	0.00982657	0.895167	-4.69495	C1orf195	chromosome 1 open reading frame 195 [Source:HGNC Symbol;Acc:32332]	Upregulated in XCL1 high group
ENSG00000267352	0.755091	1.29604	2.84562	0.00987309	0.895167	-4.69946	SH3GL1P3	SH3-domain GRB2-like 1 pseudogene 3 [Source:HGNC Symbol;Acc:10837]	Upregulated in XCL1 high group
ENSG00000105516	0.873365	1.83815	2.84501	0.00988655	0.895167	-4.70076	DBP	D site of albumin promoter (albumin D-box) binding protein [Source:HGNC Symbol;Acc:2697]	Upregulated in XCL1 high group
ENSG00000233445	0.266306	0.213489	2.84283	0.0099348	0.895167	-4.70541	RPL17P11	ribosomal protein L17 pseudogene 11 [Source:HGNC Symbol;Acc:36509]	Upregulated in XCL1 high group
ENSG00000137124	-0.712838	3.54895	-2.84279	0.00993568	0.895167	-4.7055	ALDH1B1	aldehyde dehydrogenase 1 family, member B1 [Source:HGNC Symbol;Acc:407]	Downregulated in XCL1 high group
ENSG00000244219	0.791664	0.983686	2.84219	0.00994893	0.895167	-4.70677	GS1-259H13.2		Upregulated in XCL1 high group
ENSG00000070882	-0.584697	3.30536	-2.84059	0.00998457	0.895167	-4.71019	OSBPL3	oxysterol binding protein-like 3 [Source:HGNC Symbol;Acc:16370]	Downregulated in XCL1 high group
