# Supplementary material for: The integrated molecular and histological analysis defines subtypes of esophageal squamous cell carcinoma
Source: Nat Commun. 2024 Oct 18;15:8988. doi: 10.1038/s41467-024-53164-x (PMC11487165; doi:10.1038/s41467-024-53164-x)
Supplement: Supplementary file 12 — Supplementary Data 9 [file 41467_2024_53164_MOESM12_ESM.xlsx]

## Sheet: Sheet1
				XCL1 high										XCL1 low
Drug	COLO-680N	KYSE-140	KYSE-510	KYSE-520	OE21	TE-10	TE-5	TE-6	TE-9	KYSE-150	KYSE-180	KYSE-270	KYSE-410	KYSE-450	KYSE-70	TE-1	TE-11	TE-15	TE-4	TE-8	mean(Z_XCL1high)	mean(Z_XCL1low)	t.test p
253_XMD14-99	1.06909	1.3294	-0.077787	1.16098	0.984086	0.9171	0.562023	0.588758	0.308202	0.188663	0.422275	-0.578406	0.394896	-0.642909	0.682312	0.480766	0.217731	-0.844602	0.095028	0.02633	0.760207	0.0401895	0.00353845	ALK, CDK7, LTK, others	Other, kinases
206_Ruxolitinib	0.614124	0.916988	-0.397788	0.790396	0.661336	0.313564	0.305662	0.920625	0.389213	0.04856	0.00655	-0.457071	0.374813	-0.902082	0.328655	0.455784	0.011919	-0.744615	-0.459983	0.330072	0.501569	-0.0915816	0.00800801	JAK1, JAK2	Other, kinases
574_Wnt-C59	-0.783603	0.2186	-2.22443	-0.153123	1.46556	0.855693	-1.73595	0.33352	0.280867	-2.29826	-2.84736	-2.0396	-1.29377	-0.897325	-0.323609	-1.60974	0.591204	-3.77757	-1.88719	-2.04258	-0.193652	-1.67507	0.013159	Wnt signalling
277_Linifanib	0.424581	1.05146	-0.279568	0.851743	0.460604	0.387991	0.437374	0.448249	0.470184	0.036056	-0.102518	-0.776139	0.076019	0.064179	0.331272	0.586094	-0.159857	0.314266	-0.241711	0.161702	0.472514	0.0263057	0.0135568
439_LCL161	0.234679	-0.124392	0.897292	-0.538347	0.577692	-0.047148	1.53528	0.945658	0.163362	1.00703	1.42091	1.15158	1.66748	0.869465	1.42903	1.55771	-0.046317	0.617417	1.39357	1.39843	0.404898	1.1333	0.0140919	XIAP, cIAP1, cIAP2	Apoptosis regulation
427_Ara-G	-0.027211	-0.299431	NA	-0.297172	0.116918	0.337348	-0.572184	NA	0.828317	-0.780558	-0.782597	-2.32159	-0.550802	-0.899287	-0.25127	-0.181849	0.190829	-0.512318	-1.36117	-0.511378	0.0123693	-0.723817	0.014595
573_LGK974	0.49662	-0.74036	-1.81092	0.420463	1.79076	0.850838	-1.33095	1.07943	-0.357419	-2.3071	-2.59622	-1.43968	-0.778646	-0.67246	-0.426556	-1.57707	0.044452	-0.955511	-1.54426	-1.41705	0.0442742	-1.24274	0.0148284	Wnt signalling
190_Bleomycin	0.064676	-0.096765	-0.434301	0.032866	0.102748	-0.471807	0.128155	0.411449	0.533737	-1.49616	-0.277993	-0.780491	0.122745	-0.42219	-0.469958	0.111157	-0.226753	-0.140064	NA	-1.01961	0.0300842	-0.459932	0.0241743
1261_rTRAIL	0.997816	NA	0.445384	0.697659	0.676516	0.608074	-0.177277	0.783648	0.503251	0.261118	-0.437053	0.378453	0.412952	0.099701	0.431688	-1.19573	0.007661	0.50176	-0.767003	0.691288	0.566884	0.0349846	0.0253671
1192_GSK269962A	1.5662	1.40573	0.560337	1.84221	0.009404	-0.692695	0.774336	0.90621	0.24933	1.1454	-0.530034	-0.19573	-1.43934	0.245143	-1.89436	0.299513	-0.558459	1.36334	-0.173792	-0.650468	0.735674	-0.217162	0.0282017
447_ETP-45835	1.13983	0.544589	-0.52878	1.23116	0.904018	0.516291	NA	1.587	-0.396421	0.062567	-1.07408	-0.697915	0.640908	-0.845705	0.171901	-0.197426	-0.555009	0.6504	0.024402	NA	0.624712	-0.181996	0.0286787
255_CP724714	1.20287	-1.06108	-0.115958	0.523806	0.792871	0.524596	0.479814	-1.2585	0.746761	0.163027	-0.496654	-0.587961	-1.36675	-1.90369	0.062941	0.20402	-0.035293	-4.09397	-4.87937	-0.385024	0.203909	-1.21079	0.0322825	RTK signaling
271_VNLG/124	0.908656	0.739467	-0.272098	0.613277	0.660309	0.622832	0.4746	0.592575	0.169484	-0.031265	-1.33446	-0.260088	0.462259	-0.80282	0.6271	0.886499	0.198708	-1.38906	-0.175598	0.536257	0.501011	-0.116588	0.0328211
154_CHIR-99021	1.13835	0.789577	0.000228	0.524704	-0.450721	0.322855	0.413082	1.20862	0.116302	-0.146782	-1.65032	-0.69199	0.009996	-0.548971	0.83164	1.01931	0.035006	-1.23955	NA	-0.539215	0.451445	-0.292088	0.0333011
332_XMD15-27	0.765521	-0.007814	-0.262633	1.05997	0.802279	0.498089	0.554382	0.881795	0.520143	-0.45718	0.04086	-0.579309	0.265529	-1.86717	0.655339	0.908939	-0.016472	-0.49921	0.078211	0.596064	0.534637	-0.0794908	0.0380111
199_Pazopanib	1.24132	1.27624	-0.167178	0.53038	0.414192	1.21923	0.993748	1.52369	-0.513697	0.4784	0.615744	-0.452362	0.45495	0.62659	-0.568453	1.43935	-1.63287	-1.31283	NA	-1.57686	0.724213	-0.192835	0.0411851
276_CAY10603	2.90874	2.98814	0.446923	1.0939	0.496712	0.716953	2.70114	2.87884	2.84482	0.816108	-0.096562	0.232877	0.803052	0.35174	0.366545	2.47248	1.35029	-0.612404	0.139222	2.878	1.89735	0.791031	0.042618	HDAC1, HDAC6	Chromatin histone acetylation
333_T0901317	0.989204	0.730281	0.005823	0.817847	0.979728	-0.139867	0.507451	0.745507	-0.405989	0.086529	0.018148	-0.535399	0.469728	-0.08079	0.396734	0.385941	-0.156877	-0.703995	-0.003712	0.245746	0.469998	0.0110957	0.0429921
293_Amuvatinib	1.62458	0.452631	0.400135	1.33254	1.59242	1.10015	0.442119	0.097816	0.575395	0.070788	0.776935	0.071077	1.15311	0.497416	0.439776	-0.247746	0.394686	-0.22187	-0.004254	0.825566	0.84642	0.341408	0.0477209
254_Quizartinib	0.371358	0.958936	-0.164405	0.799119	0.610393	0.773367	0.598482	0.865922	0.570035	0.264544	0.314874	-0.386951	0.45502	0.213832	0.534997	0.711836	0.260629	0.181319	0.043917	0.627814	0.598134	0.292894	0.0506399
230_GSK429286A	1.20349	-0.55872	-0.053502	1.26326	0.883226	0.823539	0.687286	1.55144	0.805328	-0.479533	-0.243754	-0.443585	-0.078979	-0.798898	0.720203	1.17037	0.466319	0.542471	0.177805	0.493704	0.733929	0.138739	0.0526992
1262_UNC1215	0.692472	NA	-0.447337	-0.194007	0.27335	-0.040612	0.142312	0.568607	-0.114384	-0.299908	-0.73781	-0.701493	NA	-0.335056	0.804048	-0.213314	-0.334185	-1.01889	-0.533602	0.077951	0.11005	-0.329226	0.053072
222_BX-912	1.36158	0.166934	0.5974	0.494542	1.45283	0.762763	0.683789	0.265629	0.90541	0.604619	0.417672	-0.039485	0.707684	-0.168585	0.980946	0.286701	0.555921	-0.010745	0.677583	-0.140779	0.743431	0.351957	0.0544288
309_Y-39983	1.04237	-0.016417	0.061833	1.31754	0.723525	0.194329	0.491723	1.34473	0.871537	0.055739	-0.933322	-0.663642	0.131514	-0.395741	0.655673	0.927796	0.624814	0.90751	0.522208	-0.285356	0.67013	0.140654	0.0565
290_KIN001-260	1.20685	-0.07665	0.337611	0.86478	0.666712	0.403963	0.956126	0.816345	0.785608	0.265024	-0.563975	-0.628366	0.944136	-1.17831	0.599219	1.21829	0.668702	-0.713736	0.359693	0.319112	0.662372	0.117253	0.0575402
274_Belinostat	3.18408	2.97148	0.038615	0.348432	0.27591	NA	2.82205	3.14353	2.98337	0.902853	-0.599213	0.083572	0.356755	-0.220172	0.191103	2.28984	2.07076	-0.522626	-0.322963	3.01587	1.97093	0.658708	0.0591812
200_Dacinostat	-0.740948	-0.28636	-0.597093	0.715361	-0.156255	-0.325387	-0.259909	0.253326	0.651793	-0.021139	-0.3681	-1.02964	-0.480317	-0.143894	-0.355857	-1.16919	-0.162692	-0.337475	NA	-2.03552	-0.0828302	-0.610382	0.0598308
272_AR-42	2.79768	2.87187	0.331669	0.587483	0.470688	0.777796	2.02583	2.84555	2.65638	0.95149	-0.498714	0.377271	0.54725	0.038733	0.235399	2.25825	1.40491	-0.30476	0.008598	2.7848	1.70722	0.709385	0.0600964
273_CUDC-101	2.16922	2.61816	0.07401	0.479667	0.253266	0.29598	1.92333	1.36885	2.36267	0.479715	-0.58046	-0.235584	0.446006	-0.917796	0.51824	1.46672	1.32364	-1.26033	0.030288	2.39803	1.2828	0.333498	0.0603739
1008_Methotrexate	1.18022	-0.045952	-1.17834	0.903968	-0.15795	0.940729	0.599796	1.02567	0.470686	-0.947239	-0.334274	-1.29871	-0.72168	-1.02484	0.55314	-0.289738	-0.065953	0.550025	-0.096229	0.935178	0.415425	-0.24912	0.0622393
1230_IOX2	0.204852	0.357607	-0.293499	1.10973	0.643598	-0.054513	-0.103839	1.08912	0.408226	0.054443	0.197094	-0.210365	-0.355638	NA	-0.721305	0.031275	0.114007	0.647914	-2.88241	-0.194299	0.373476	-0.331929	0.062724
1241_CHIR-99021	0.921975	NA	0.43807	1.4661	0.011922	0.709488	0.69791	0.354152	0.84622	0.837629	0.71921	-0.350855	NA	-1.32134	1.09025	-0.025822	-0.330182	1.11104	-0.166768	-0.984063	0.680729	0.05791	0.0650792
192_LFM-A13	0.438417	0.526406	0.26758	0.338974	-0.260964	0.701711	-0.137057	1.51274	0.592765	-1.29011	-2.20339	-0.846534	0.477806	0.613668	0.549116	-0.185964	-0.447983	0.945362	NA	-0.187681	0.442285	-0.257571	0.0683295
245_UNC0638	2.42568	2.33023	-0.08248	0.048508	-0.062343	0.401581	1.27861	2.37684	1.85909	0.430508	-0.748841	-0.266663	0.24294	-0.985604	0.158942	1.08166	1.73034	0.042914	0.6757	1.08963	1.17508	0.313775	0.0716254
167_OSU-03012	-0.380475	-1.03191	-1.53218	0.579422	-0.410261	-0.850398	-0.223848	-0.422633	-0.656933	-0.962741	-0.993283	-0.902679	-1.09208	-1.00554	-1.04723	-1.05761	-0.200262	-0.839825	NA	-1.83624	-0.547691	-0.993748	0.0747993
185_Linsitinib	-0.314169	0.822782	0.56606	0.152876	-0.646953	-1.13396	0.257162	1.39325	0.526661	-0.554765	-0.711198	-0.305087	-0.090399	0.674797	0.754104	-1.42597	-3.1212	-0.498569	NA	-1.23603	0.180413	-0.651432	0.075677
221_TAK-715	1.6269	-1.21767	-0.134596	1.69989	1.61441	0.565123	-0.032163	-0.972054	-0.421024	-0.028457	-0.534361	-0.506159	0.161088	-1.17705	0.011224	-0.210934	-0.095654	-1.75622	-1.12396	-0.363025	0.303202	-0.511229	0.0763644
304_SB52334	1.42546	0.152801	-0.021697	0.901834	0.685308	0.79869	0.479862	0.378161	1.22804	0.068904	-0.871979	0.212543	0.423586	-0.935499	1.13568	1.308	0.470051	-0.654203	0.44529	0.108434	0.669829	0.155528	0.0772627
204_Tipifarnib	-0.527982	-0.937345	-0.888791	1.04998	-0.375323	-1.12253	-0.304564	0.039753	0.204311	-0.239856	-0.305174	-1.90538	-0.736339	-0.918355	-0.905458	-0.469378	-0.479028	-1.48931	NA	-1.04851	-0.318055	-0.849679	0.0782028
268_Sepantronium bromide	3.64292	3.59403	0.558583	-0.410828	0.073537	NA	2.08453	0.918751	2.3216	-0.476602	-0.706549	-0.155781	0.017286	-0.60445	1.26428	1.18316	1.03113	-0.18657	0.523735	2.41872	1.59789	0.39167	0.0789224
1218_JQ1	0.932101	NA	-0.027957	0.922143	-0.425966	0.38831	0.528366	0.977944	0.61133	0.360077	0.1184	-0.60101	NA	0.004573	0.452007	0.073022	0.344136	0.214009	0.099301	0.049418	0.488284	0.111393	0.0863791
258_STF-62247	1.1041	0.656783	0.004322	0.326158	0.755697	0.529206	0.580001	0.423892	0.327486	0.339328	-1.2586	-0.204705	0.687212	0.025124	0.891166	1.06452	0.086817	0.003539	-0.126101	-0.129588	0.523072	0.125337	0.0867137
194_Luminespib	-0.424358	-0.89896	-1.02491	-0.295532	NA	-0.572365	2.04569	0.843321	-0.213111	-0.851164	-1.07305	-0.831956	-0.779601	-1.05658	-0.564795	-0.944994	0.658417	-1.29069	NA	-1.52821	-0.0675279	-0.826262	0.0904835
1017_Olaparib	1.29015	1.49378	-0.041204	1.2064	0.340479	0.804506	0.934782	0.271472	0.913735	0.035181	0.200243	-0.531676	0.682271	0.644067	-0.098569	1.04192	0.371351	1.07086	0.539434	0.431548	0.801566	0.398784	0.090939
1264_SGC0946	0.787303	NA	-0.498309	0.819255	0.106213	0.008857	0.218879	0.814249	0.181412	-0.265313	-0.225142	-0.6905	NA	-0.421845	1.05084	-0.663606	-0.297928	0.413776	-0.403087	0.257429	0.304732	-0.124537	0.0917504
201_Epothilone B	0.039586	-0.876536	-2.16782	0.268563	-0.364939	-1.08821	-0.487492	0.393435	-0.747395	-1.17722	-1.22092	-1.41242	-0.980481	-1.43759	0.096828	-0.614925	-0.890729	-1.85044	NA	-1.93416	-0.558979	-1.14221	0.0921902
282_Pelitinib	0.286933	-2.18368	0.014743	1.43347	0.940362	-0.384862	-0.008635	-0.196416	1.00408	-0.209407	-0.459363	-0.636552	-0.452855	-3.37262	0.276757	-0.050619	0.202357	-2.28799	-1.52559	-0.007969	0.100666	-0.774896	0.0938498
1058_Pictilisib	1.63989	0.925592	0.097007	0.036696	-0.800087	1.0576	0.718351	0.220075	1.62027	0.22223	1.07516	-0.70096	0.005451	-0.154292	0.499831	0.336116	0.677784	-1.18892	-0.419828	-0.071926	0.612822	0.025513	0.0947984
344_THZ-2-49	1.5157	1.47318	0.215707	1.14717	1.48384	NA	1.34649	0.788126	1.35766	1.22703	0.087549	-0.369121	0.398355	-0.087125	1.41336	1.51316	0.569718	0.553554	1.19111	1.39187	1.16598	0.717223	0.0984697
1036_PLX-4720	1.27738	-0.451896	-0.578305	0.512645	0.834715	0.988209	0.887129	1.38647	0.645563	0.417885	-0.277933	-0.284436	0.61443	0.313889	0.367343	0.750429	-0.603212	-0.416209	0.546938	0.00938	0.611324	0.130773	0.098563
179_5-Fluorouracil	1.2966	1.58398	-0.328599	0.916056	0.633406	-0.323088	0.045563	-1.00532	0.289531	-0.516401	-1.40878	-0.676298	-0.252404	-1.59234	0.334301	0.693419	0.4224	-0.617533	0.943891	-0.703395	0.345347	-0.306649	0.100079
1194_SB505124	1.0006	NA	0.035749	1.1688	0.433927	-0.340144	-0.438975	1.16029	0.058741	0.428196	-0.040502	-0.419021	0.708345	-0.006758	-0.369496	0.44211	-0.883527	0.772829	-0.94992	-1.82271	0.384873	-0.194587	0.102003
1373_Dabrafenib	0.836306	NA	0.43214	1.01542	0.557734	0.466422	0.833539	0.692515	0.615829	0.704886	0.697038	0.588528	NA	0.583107	1.01494	-0.017354	0.376083	0.523291	0.134409	-0.07866	0.681238	0.452626	0.102343
341_Selisistat	1.02482	0.860423	-0.540287	1.16927	0.668368	0.118708	0.386625	0.879849	-0.097925	-0.280469	-0.411259	-0.640526	0.485541	0.013614	0.574168	0.464187	-0.105245	0.720741	-0.333813	0.515519	0.496649	0.0911325	0.109121
477_A-83-01	-2.33856	-1.27303	-1.48796	1.01324	0.990964	-0.756813	-0.89839	0.249125	-0.928056	-1.49106	-1.51062	-1.51607	-0.48185	-1.27748	-0.740108	-0.226161	-0.18672	-3.40103	-1.65788	-3.6462	-0.603275	-1.46683	0.110788
1091_BMS-536924	1.92827	NA	0.033855	1.37009	-0.980468	0.095578	1.57214	1.46843	-0.013546	0.825181	-0.210595	-0.634525	-0.332043	0.366446	NA	-0.443848	-1.2143	1.5703	0.183151	-0.919238	0.684294	-0.0809468	0.112675
1026_Tanespimycin	-0.353397	1.41894	-1.30827	-0.706981	-1.12925	-0.235617	0.677047	-0.47273	-0.462669	-1.30497	-0.937448	-0.466823	-1.41186	0.497387	-0.317409	-0.912202	-1.05948	-0.83095	-1.93691	-0.79377	-0.285881	-0.861313	0.114749
298_OSI-930	1.37738	0.081841	0.322981	1.44375	0.948966	0.061649	0.646354	0.192171	0.336867	0.281417	0.396643	0.166782	0.999537	0.712735	0.577294	-0.183344	0.206343	-0.444892	-0.161858	0.011124	0.601328	0.232889	0.115004
266_Zibotentan	0.892717	0.641403	-0.879349	0.954296	0.64331	0.706147	0.430707	0.683603	0.407482	-0.149752	-0.282189	-0.6363	0.359017	-0.360001	0.621949	0.984085	-0.183186	0.69839	-0.587873	0.478308	0.497813	0.0856771	0.115137
269_NSC-207895	1.22631	1.3459	0.577437	-0.313354	1.25797	0.382285	1.22907	0.168608	1.03105	-0.700763	-0.787397	-0.72425	-0.803583	-0.38836	1.31238	1.40186	0.919898	0.010257	0.94574	1.05068	0.767253	0.203315	0.115913
184_BMS-754807	-0.69468	0.433101	-0.695211	0.786885	-0.296776	-0.614251	0.900976	0.933244	-0.150907	-0.221961	0.065194	-0.479156	-0.030023	-0.014503	0.676091	-0.990595	-2.99279	-0.256334	NA	-2.11613	0.0669312	-0.636021	0.116414
177_GSK650394	1.49305	-0.706251	-1.95235	1.20963	-0.149395	-0.843693	0.017164	1.35401	-0.666508	-1.1953	-1.55998	-1.63094	-0.272678	-1.31808	-0.585817	1.14043	0.031942	-1.21622	NA	-1.56847	-0.0271499	-0.817511	0.122629
231_FMK	-0.30753	NA	-0.008127	0.091536	0.520776	0.872227	0.345038	1.8024	0.505324	-0.601986	-0.35525	-0.576557	0.255581	-2.37624	0.883733	1.19316	0.236009	-1.79133	NA	0.834597	0.477706	-0.229828	0.123835
150_Bicalutamide	0.468888	1.35511	-1.10449	1.05016	0.760021	0.084925	0.001459	1.07794	0.287463	-0.290988	-0.31673	-1.67997	-0.17898	0.279494	0.366192	0.747829	-0.369323	0.536901	NA	0.078023	0.442386	-0.082755	0.12943
1166_QL-VIII-58	NA	-0.536475	NA	NA	-0.705539	-0.26177	-1.45457	NA	-0.068208	0.292493	NA	NA	-0.66251	-0.505991	NA	0.579447	NA	NA	-0.378532	0.19474	-0.605313	-0.0800588	0.131925
133_Doxorubicin	-0.821811	-0.673452	-1.39375	0.070969	0.256765	-0.135094	-0.796219	0.747804	0.043109	-1.28289	-0.557591	-1.85362	-0.339731	-0.883988	0.152026	-0.524049	0.207976	-1.04542	NA	-1.7959	-0.300187	-0.792319	0.140169
1012_Vorinostat	0.830876	0.758586	0.346567	1.01761	-0.764549	0.489343	0.702864	0.557752	1.22181	1.52235	0.244363	0.442734	-0.067551	0.183984	0.550194	-0.675294	0.722071	-0.185512	-1.26478	0.015561	0.573428	0.135284	0.148654
275_I-BET-762	1.37859	1.29608	0.076599	1.3197	0.507848	0.112294	0.59678	0.154294	0.807251	0.267001	-0.171397	-0.122453	0.249686	-1.06408	0.466258	1.34747	0.938007	-0.201714	0.491394	0.966665	0.69438	0.287895	0.149747
409_eEF2K Inhibitor, A-484954	0.827418	0.597799	-1.43048	1.00201	-0.019552	-0.161337	0.220882	0.123468	1.00832	-0.655224	-0.294665	-0.826664	-0.104686	-0.364267	0.500409	0.761074	-0.39616	0.467737	-0.570762	-0.848202	0.240947	-0.211946	0.159519
437_Trichostatin A	0.263161	1.87379	1.78036	-0.851941	-0.017363	-0.429367	1.55661	NA	0.355018	-0.017994	0.236907	-0.498234	-0.495036	-0.234184	0.001656	-0.117586	1.42099	0.418357	-1.53653	0.117069	0.566285	-0.0640532	0.167366
155_Ponatinib	-0.301731	-0.358036	-0.450604	-0.181169	0.096286	0.135424	0.891304	0.727227	-0.233751	-0.934134	-0.941059	-0.531713	-0.597642	-0.650297	-0.046256	1.23962	0.03448	-0.950299	NA	-0.102169	0.0361056	-0.347946	0.168027
1050_ZM447439	0.555438	0.373841	-0.999536	1.10184	-0.321116	0.192636	0.785582	1.38812	-0.798338	-0.597226	-0.371749	-0.472005	-0.136923	-0.37553	1.42944	0.476503	-1.40528	0.09488	-0.646111	-0.753497	0.253163	-0.250681	0.172009
1019_Bosutinib	0.460164	-1.10711	0.415886	-0.477562	-1.81453	1.20655	0.978964	1.51373	0.201049	0.144529	-0.504535	-0.650641	-0.979569	-0.639116	0.284173	0.076591	-0.775528	-1.06166	-1.09285	0.462119	0.153016	-0.430589	0.176062
1030_KU-55933	0.860998	-0.109139	-0.287959	0.946779	-0.422674	0.889008	0.522132	0.932321	0.578206	0.652687	-0.102208	-0.829853	0.686987	-0.641482	1.31439	1.17318	-0.821659	-0.621297	-0.926921	0.037326	0.434408	-0.00716791	0.176816
1015_CI-1040	0.566843	0.213145	-0.25865	-0.031677	0.104707	1.12879	-0.009544	0.681334	1.07787	0.695468	0.145579	0.055443	-0.129438	0.014951	0.359423	0.465046	0.128774	-0.546411	0.181357	-0.163396	0.385868	0.109709	0.179193
1377_Afatinib	0.440183	NA	-0.247311	0.996993	-2.38626	-0.54163	-0.129307	-0.564912	0.478477	0.298982	NA	-0.772706	-1.02628	-3.1744	0.46334	-0.827695	-0.528918	-1.52717	-4.19925	0.358142	-0.244221	-1.0936	0.179687
261_TL-1-85	1.2788	-0.345539	0.336125	1.08171	1.15493	0.288802	0.860428	0.444172	0.84498	0.205161	-0.284572	-0.605057	0.771104	-0.285395	0.80947	1.34287	0.887509	-0.323352	0.723711	0.044487	0.660491	0.298721	0.179814
196_Phenformin	2.07097	2.01041	-0.819696	-0.595346	0.366579	0.434981	0.085493	0.154661	0.35932	0.156231	-1.52099	0.525637	-0.405725	-1.09411	0.580266	0.491823	0.322228	-1.14835	0.382528	0.419184	0.451929	-0.117389	0.183884
305_TPCA-1	1.69852	-0.201203	0.334094	1.19447	0.596628	0.183593	0.887061	0.803854	1.37455	0.026415	-0.156888	0.07392	1.01337	-0.680418	1.04517	1.42813	0.962095	-1.22983	1.15986	-0.238225	0.763507	0.309418	0.184896
193_GW-2580	0.19418	1.20638	-0.36234	-0.837641	1.04436	0.461323	0.619809	1.17976	0.356979	0.053405	-0.234912	-1.16296	0.600791	0.153719	0.869434	-0.028914	0.047847	0.043289	-0.760408	0.671499	0.429201	0.0229811	0.185941
308_Foretinib	3.11145	-0.334466	0.197522	-0.162747	-0.039085	0.16788	0.90027	0.514965	1.10109	0.43443	-0.946282	-0.340141	0.222705	-1.10783	0.91439	0.709034	0.172729	0.213941	0.766908	-0.606187	0.60632	0.0394266	0.188166
1046_Wee1 Inhibitor	0.634573	-0.710256	-0.797501	-0.228821	NA	-0.04771	1.18172	0.972378	-0.285524	-0.379837	-0.634215	-1.2671	-0.514033	0.782373	-0.598326	-0.025705	-0.900066	0.104636	NA	-0.136311	0.0898568	-0.356859	0.188499
1494_SN-38	1.17206	1.02388	-0.336765	0.844431	0.790057	0.602332	-0.456732	1.66887	0.070519	1.27267	0.11507	-0.665338	0.527334	0.445193	0.749138	0.252266	0.016412	0.086573	0.036998	-0.636763	0.597627	0.199959	0.191233
312_Tivozanib	0.067852	0.656211	-0.46273	0.798742	0.764977	0.413861	0.514651	1.04253	-0.011637	0.054151	0.078898	-0.302182	-0.212465	-0.72307	0.649699	0.80963	0.048136	0.631364	-0.155812	0.544459	0.420495	0.129346	0.19128
205_Avagacestat	1.01383	-1.16483	-0.553589	1.16356	0.46582	0.184725	0.441302	-0.006271	0.417434	-0.021838	-0.199241	-0.738306	0.406245	-0.975861	0.697293	0.514571	-0.03232	-0.956589	-0.125971	-0.585769	0.217999	-0.183435	0.199098
180_Thapsigargin	-0.171919	-0.769935	-1.04628	-0.475832	-1.15184	-0.784156	1.30831	-0.749565	-0.170478	-0.773141	-0.776743	-0.794487	-1.28485	-0.864653	-1.21571	-0.248261	-0.600759	-0.616838	NA	-0.909452	-0.445745	-0.808489	0.199521
1020_Lenalidomide	-0.102935	1.32779	-0.246342	-0.681725	-0.575791	0.51827	0.611137	1.2119	0.665703	0.211488	-0.426064	-1.05226	0.01306	0.429603	-0.118761	-1.59591	-0.733704	0.875534	0.165199	0.684958	0.303112	-0.140623	0.202069
303_PIK-93	2.01601	-0.030606	0.10574	0.428802	0.485473	0.440023	0.973082	0.639364	1.83879	0.233898	-0.133575	-0.639308	0.40667	-0.261492	0.58235	1.61387	0.967668	-0.402348	1.19787	0.258194	0.766298	0.347618	0.207974
1028_VX-702	1.00736	1.39188	-0.156601	0.924441	-0.265837	0.592764	0.730704	1.19259	0.71529	-0.785232	0.213338	0.339637	0.580624	0.70764	0.726288	0.574016	0.266955	0.865187	-0.093989	0.688305	0.681399	0.371161	0.208073
224_AS605240	0.307406	0.829918	1.09811	0.470086	0.946965	0.711327	1.15457	NA	1.03377	1.17251	0.229721	0.699101	0.631111	-1.61953	1.40392	0.233358	1.18793	-1.56276	0.745139	1.03623	0.819019	0.377885	0.208589
226_GSK1070916	0.992466	-0.061174	0.473161	0.460721	1.24401	0.65039	0.784472	0.399828	1.19264	0.494559	0.595192	0.247388	0.452433	-0.559591	0.660872	0.835849	0.370392	-0.142544	0.972494	0.807877	0.681834	0.430447	0.214032
1047_Nutlin-3a (-)	0.697436	1.32326	0.486391	0.990392	-0.535994	0.733228	0.540633	0.746638	0.654438	-0.031623	0.324504	-0.683439	0.661564	-0.002725	-0.149359	1.23513	-0.082682	0.820782	0.65497	0.76964	0.626269	0.319706	0.214344
151_QS11	0.961398	-0.751592	-1.45096	0.974822	-0.580554	-0.895237	-0.224899	0.775089	-0.170842	-0.862542	-0.730418	-1.91492	-1.02748	-0.843765	-0.468043	-0.496293	1.24636	-0.041825	NA	-1.45213	-0.151419	-0.659106	0.218635
208_Ispinesib Mesylate	0.449406	-0.455282	0.315246	1.28218	1.57255	NA	0.467923	0.066974	1.55677	0.418851	-1.086	-0.053977	-0.254506	-1.37278	0.399502	0.75033	-0.399635	1.62168	0.749388	1.12943	0.656971	0.172936	0.219406
1001_AICA Ribonucleotide	0.051863	-0.223756	-1.10396	-1.2262	-1.17799	-0.323579	0.791581	1.0137	0.316013	NA	-1.34001	-0.121077	0.377367	-0.532649	0.200949	-2.86866	-2.57782	-0.423707	0.062047	-0.634877	-0.209148	-0.785843	0.222232
1114_Cetuximab	-0.548621	NA	-1.02556	-1.25115	-4.48396	-0.78377	-1.41608	-0.007781	-0.095292	0.083972	-1.0555	-0.481218	NA	-3.08113	0.190513	-1.20861	0.271653	-0.053055	0.383546	0.744821	-1.20153	-0.420501	0.225906
286_KIN001-236	0.857129	-0.493175	-0.348161	1.28393	0.810812	0.479197	0.629667	0.387233	0.241142	-0.067634	0.336631	-0.79519	0.076819	0.453562	0.595479	1.11333	0.463834	-1.1315	0.356187	-0.463605	0.427531	0.0852651	0.228179
279_BIX02189	1.28951	-1.07593	0.224124	0.541828	0.600181	0.106679	0.926656	0.536925	1.21217	-0.068785	-0.541805	-0.462481	0.46578	-1.25807	0.558886	1.51261	0.948562	-1.15356	0.840168	-0.41772	0.484682	0.0385075	0.229868
1038_NU7441	1.29624	0.946585	-0.649254	1.25849	0.103451	0.041833	0.082681	0.791268	-0.027136	0.243391	0.066041	0.363158	-0.785732	-0.750579	0.607072	1.01173	-0.29905	0.511279	-0.960043	0.646567	0.427129	0.0594391	0.236842
294_MPS-1-IN-1	1.68619	-0.239796	-0.172482	-0.699832	0.5526	-0.190024	1.00755	-0.496883	1.45091	-0.184153	-1.53259	-0.742555	-0.005669	-1.56503	1.50352	1.55032	-0.093032	-1.48949	0.526719	-0.392172	0.322025	-0.220375	0.237116
345_KIN001-270	0.998484	-0.039175	0.196052	1.42245	0.920028	-0.089641	0.908921	0.344657	0.260875	0.299785	0.102985	-0.757688	0.935386	0.38028	1.06672	0.986021	0.374359	-0.643258	-0.175196	0.021712	0.546961	0.235555	0.23912
356_AT7867	-0.5416	-0.649206	0.705047	-0.047022	0.171184	0.078203	-0.998654	0.580641	0.252564	-1.20287	0.118142	-0.165604	-0.082192	-0.84203	-0.385253	0.736435	0.511924	-0.943562	-0.46629	-1.69307	-0.0498714	-0.401307	0.244168
197_Bryostatin 1	0.443903	1.40824	0.105076	-0.58867	-0.98186	0.74707	0.252454	1.41666	-0.126313	-1.10988	0.160556	-0.654915	0.108074	0.87526	0.523012	1.25927	-1.52061	-0.611099	NA	-0.811919	0.297396	-0.178226	0.244997
203_BMS-345541	0.519083	-0.773758	0.220617	0.421304	0.489138	0.856897	0.605913	-0.604694	1.43982	0.309607	-0.623199	-0.482294	0.546125	-1.52145	0.522885	0.894814	0.872839	-1.22605	0.113215	0.074008	0.352702	-0.0472272	0.249051
328_SNX-2112	2.02903	-0.843344	0.029044	0.239891	0.515087	0.187417	1.18456	0.707901	1.97226	0.137149	-0.906254	-0.85091	0.354827	-1.24003	0.99837	1.26125	1.24796	-0.331657	1.21885	0.005237	0.669094	0.172254	0.251254
300_CX-5461	1.22333	1.16162	-0.128846	1.27687	0.874327	-0.435567	0.254368	-0.798073	0.383455	0.215073	-0.772193	0.754022	-0.350127	-1.52694	0.857259	0.658715	0.684325	-1.04579	0.843961	-0.342773	0.423499	-0.00222473	0.25449
236_IC-87114	-0.296093	0.165664	-0.83392	-0.117994	0.482779	0.258378	NA	-0.516407	0.975303	0.115388	-0.237259	-0.91568	0.258257	-0.450178	-0.002494	0.582002	-0.381217	-1.2324	0.096552	-1.16038	0.0147138	-0.302492	0.260864
265_Tubastatin A	1.1438	1.13637	0.323025	0.629561	0.590214	0.399849	0.955856	1.32697	0.813546	0.280161	-0.092311	0.18768	0.697533	0.650775	0.995101	1.21342	0.731559	0.6236	0.532132	1.02205	0.813243	0.621973	0.26274
292_Masitinib	0.283818	-0.185181	0.38639	0.375517	1.67749	0.102547	1.10667	-0.058536	0.790434	0.918597	-0.465407	-0.476832	0.198759	-0.446663	0.543638	0.794459	0.909012	-0.066882	-0.414124	0.614922	0.497683	0.191771	0.266136
249_Cabozantinib	1.48862	0.110186	0.435318	-0.29048	0.884212	-0.146905	1.25046	-0.197524	1.0405	0.126302	-1.16755	-0.100261	0.796536	-1.52847	1.23955	1.51343	0.301267	-0.584231	0.80709	-0.463601	0.508266	0.0854606	0.267606
408_Sphingosine Kinase 1 Inhibitor II	0.960573	0.74028	-1.00574	0.947889	-0.117372	0.04162	-1.49823	-1.26479	0.860043	-0.425509	-0.429642	-0.800074	0.137021	-1.50096	0.468325	-0.491081	-1.21285	0.474036	-0.489984	-1.04913	-0.0373034	-0.483622	0.267838
1164_XMD8-92	NA	0.510302	NA	NA	-1.18684	-0.81654	-0.591287	NA	0.005306	1.18465	NA	NA	-1.432	0.033485	NA	-0.240885	NA	NA	1.44734	0.139061	-0.415813	0.188607	0.277297
1495_Olaparib	0.460075	NA	-0.052547	1.50436	0.233214	0.876835	0.186075	0.020662	0.066441	0.442036	-0.578633	-1.92203	NA	0.510279	0.747754	1.31639	0.181278	0.278221	0.035072	-0.76772	0.411889	0.0242646	0.277894
207_AS601245	0.315512	-1.64153	-0.787044	2.28242	-0.080846	-1.41273	-0.066596	0.327894	-0.427626	0.588369	-0.80631	-0.911273	0.046299	-1.33178	-0.507135	1.08668	-3.10433	-1.8728	NA	-0.80283	-0.165615	-0.761511	0.286391
412_Venotoclax	0.457437	0.089144	-0.278314	0.263924	0.683969	0.124907	0.323	0.467801	0.566239	0.186179	-0.175833	-0.225878	0.409614	-0.249268	0.251432	0.685023	0.152402	0.15844	0.057168	0.454262	0.29979	0.154867	0.287225
1199_Tamoxifen	0.941626	NA	-0.210803	0.895715	-2.33372	-0.904214	0.037195	0.5657	-0.018361	0.186674	-1.30051	-1.00508	0.188819	-0.007353	-4.45993	0.029302	-0.617724	-0.190736	-1.39249	0.376214	-0.128358	-0.744801	0.290787
546_FTY-720	-1.48873	-0.040887	-0.017236	-1.38786	1.00684	0.21572	-0.5086	NA	0.190352	-0.576245	-0.213095	-0.166452	-1.54755	-1.10427	-0.647384	-0.932889	0.723753	-0.75194	-0.595896	-1.23996	-0.2538	-0.641085	0.291353
1072_Avagacestat	0.517678	1.05698	0.012637	-1.01152	-0.561925	0.746124	0.730906	-2.39421	0.603888	-1.47348	0.273887	-0.550707	0.674801	0.048289	0.387304	-1.12174	-2.72043	-0.637449	0.411615	-1.49407	-0.0332708	-0.563816	0.292826
153_Midostaurin	-0.246839	0.032688	-1.2787	-0.503127	-0.847971	0.042135	1.19491	0.60746	-0.459338	-1.02634	-0.384749	-1.1861	-0.877117	-0.719752	-0.079242	0.669828	-1.06236	-0.504813	NA	0.164253	-0.162088	-0.50064	0.295789
380_BIBF-1120	-0.253794	-0.323177	0.609016	-0.109616	0.89487	-0.197439	-0.668164	-0.290264	0.051596	-0.748243	-0.037824	-0.477146	-0.237514	-0.496915	0.796992	0.65378	0.111455	-0.847872	-0.519818	-1.64375	-0.0318858	-0.313351	0.301857
1039_SL0101	0.222596	1.18455	-1.33049	0.519944	0.734697	0.072961	0.567859	1.25287	-0.426515	0.413285	-1.41402	-0.456628	0.246604	-0.620341	-0.769854	0.834753	-0.471194	0.640827	0.399915	0.581954	0.310941	-0.0558818	0.305442
415_CPI-613	-0.606924	-0.784414	-0.980339	-0.830752	-0.554056	0.994644	-1.39536	NA	0.35695	-0.72856	-0.78527	-1.59664	-0.757176	-0.446539	-0.422613	-1.70956	-0.814474	-0.222825	-0.543222	-0.821928	-0.475031	-0.804437	0.307535
563_Kobe2602	-1.39281	-2.2851	-0.354205	-2.49099	1.15551	0.297569	-1.12549	NA	-0.123539	-0.332992	-0.066882	0.260649	-0.116475	-0.051211	-1.10301	-1.34846	0.721275	0.258425	-0.207627	-0.980255	-0.789881	-0.269688	0.311209
1149_TW 37	0.937416	-0.681027	-0.984251	1.4434	0.124316	0.552127	0.492725	2.42158	-0.671603	-0.06762	-0.539476	-0.06	0.140568	NA	1.54332	0.325785	-0.389616	0.274622	-0.622359	-1.01118	0.403854	-0.040595	0.320372
1170_CCT-018159	0.208258	0.066965	-1.55053	-0.616521	-0.977257	-0.160532	0.942333	0.169702	-0.868835	-1.82453	NA	-0.537043	-0.183374	-0.205642	0.473195	-0.697082	-0.861232	-0.575415	-1.18064	-0.746924	-0.309602	-0.633869	0.325776
285_SU11274	0.44366	0.089241	-0.322783	-0.661821	0.368141	-0.105054	-1.42625	-0.815377	0.225503	-2.18957	0.475771	-0.708854	0.451937	-0.800571	-0.326001	0.788941	-1.0634	-1.50619	-0.473824	-1.10431	-0.244971	-0.586915	0.331435
1371_PLX-4720	1.13393	NA	-0.221229	1.33431	-0.530411	0.512642	0.550476	0.413745	0.307739	0.389488	-0.242904	0.107835	0.333557	0.357113	0.732564	-0.057661	-0.038363	0.242534	-0.345363	0.621757	0.43765	0.19096	0.332561
346_THZ-2-102-1	0.99156	-0.367971	0.050716	0.491678	-0.09599	NA	1.60293	0.745003	2.28864	0.620688	-0.739195	-0.671435	0.806285	-0.696019	0.19398	1.59206	1.66534	0.880041	0.099382	-0.452712	0.713321	0.299856	0.335331
1143_HG-5-88-01	NA	0.145409	NA	NA	-0.595214	-0.076254	-0.521975	NA	-0.436807	1.12881	NA	NA	-0.448833	1.11123	NA	-1.68107	NA	NA	-0.072189	1.33003	-0.296968	0.227995	0.338257
288_WHI-P97	1.16279	-2.38381	0.084787	0.274677	-0.454618	-0.66072	0.536089	-0.310503	0.288767	-0.334748	-0.863544	-1.80133	0.699926	-2.41011	0.479802	1.08136	0.670289	-3.38159	-1.12261	-0.655161	-0.162505	-0.694338	0.339448
306_Fedratinib	0.47658	-0.624575	0.849982	0.028293	0.661856	-0.325383	1.02363	0.288303	1.77114	0.48519	0.028962	-0.111157	0.114801	-1.2398	0.530363	0.52651	0.727731	-0.727921	-0.464934	1.59182	0.461092	0.132869	0.342455
1069_EHT-1864	0.792063	0.920947	0.102533	1.1076	0.193489	1.237	0.67606	-0.308063	-0.275344	0.065924	1.16607	0.822467	-0.486015	0.90306	0.355355	-1.20139	-0.453644	0.999405	0.092066	0.078346	0.494033	0.212877	0.352016
225_Genentech Cpd 10	0.593006	-0.040268	0.490431	-0.305886	1.66752	0.667787	1.46843	0.18892	1.75209	1.32485	0.084301	-0.129898	0.550045	-1.44664	0.619475	0.727951	0.408906	-0.12735	0.812368	1.46016	0.720225	0.38947	0.354037
1043_JNK Inhibitor VIII	0.12764	-0.76502	-0.970004	0.368213	-1.73803	0.767176	0.606544	1.31291	0.083276	0.341191	-1.48357	-0.394487	0.601799	-1.69514	-2.36362	-0.723745	-0.854357	0.646942	0.049358	0.907429	-0.0230334	-0.451654	0.359326
362_CI-1033	-0.594301	-1.29222	0.787714	-0.78365	1.61484	-0.038573	-1.16789	-1.63615	-0.391932	-1.33379	-0.031095	-0.851546	-0.256946	-2.4579	0.074091	0.389886	0.052438	-2.57206	-0.759969	-1.32352	-0.38913	-0.824582	0.359605
157_JNK-9L	-0.434735	-0.320481	-0.549029	-0.098811	-0.731883	-0.75599	-0.514668	0.501542	-1.80542	-0.194795	-1.05276	-0.952854	-0.219878	-0.765754	-0.090484	2.46685	-0.253938	-0.428295	NA	-0.212052	-0.523275	-0.170396	0.359639
1059_AZD8055	1.32796	-0.173304	0.372134	0.608916	-0.768899	1.85295	-0.280403	0.596989	1.67163	-0.269581	-0.053841	0.106583	0.054165	-0.15979	0.407563	1.06808	1.04974	-0.183111	0.549936	0.355233	0.578664	0.265907	0.367106
1029_Motesanib	1.11108	0.195478	-0.450183	-0.118249	0.255604	0.769507	0.550058	0.233295	0.81062	0.527491	-1.2687	-0.027304	0.655487	-0.10396	-1.45026	1.25221	-0.017511	0.859585	-0.313932	0.876379	0.373023	0.0899529	0.371492
147_NSC-87877	0.354846	-1.03987	-2.24982	1.14908	1.02605	0.523003	0.737795	0.624302	0.684163	-0.103484	-1.75808	-1.15284	0.705805	-0.56785	-0.596849	0.42912	-0.116815	0.904266	NA	0.102083	0.201061	-0.215464	0.374487
136_Mitomycin-C	-0.231059	0.029613	-2.13206	0.255204	-0.122248	-1.03816	-0.646276	0.406874	-0.014433	-1.0821	-0.58168	-0.833753	0.154464	0.091313	-0.320313	-0.735921	-1.03849	-1.05099	NA	-1.30796	-0.388061	-0.670543	0.37462
291_KIN001-266	2.32323	-0.743655	0.319739	0.891387	0.603748	-0.435237	1.5964	0.403426	0.886479	-0.003232	-0.424447	-0.885892	1.59137	-0.594142	0.612547	0.733766	1.68718	-1.17225	1.37789	-0.153998	0.649502	0.251709	0.375534
1033_Vismodegib	0.751434	1.25313	-1.61364	0.678364	-0.410491	0.694779	-0.41159	1.27812	0.105824	-2.9283	-0.579453	-1.31061	0.57257	0.66599	1.01314	0.559385	0.067969	1.02525	-0.420758	-0.507491	0.258437	-0.167482	0.38073
1025_SB216763	1.63181	-0.697806	0.08179	0.693327	NA	0.524333	0.851266	1.08317	0.784159	-0.913273	0.42898	0.497885	-0.044088	-0.18011	1.05028	0.571153	0.275879	1.06585	NA	0.697356	0.619007	0.344991	0.391352
281_Alectinib	-0.970544	-0.428584	0.003924	-1.61167	0.272535	0.220845	0.66079	0.903902	0.613653	0.301572	0.249042	0.047752	0.622017	-1.25151	0.535108	0.87982	0.236039	0.448463	0.026089	0.634914	-0.037239	0.248119	0.392783
219_AT-7519	0.147657	-0.621967	0.873233	0.337531	0.626532	0.688542	0.398386	NA	2.31512	0.599685	-0.810899	-0.374516	-0.036086	-0.752082	0.455904	0.832731	1.50793	-0.189743	0.280772	1.38513	0.595629	0.26353	0.392928
176_IPA-3	-0.113121	-0.906449	-0.982884	0.957691	-0.49167	-0.486841	0.063434	-0.374283	-0.67259	-0.376147	1.23229	-1.07046	-0.281035	-0.702897	-0.295677	1.6562	0.820272	-0.985186	NA	-0.241655	-0.334079	-0.0244296	0.397509
1530_PFI-3	0.065295	NA	-0.642829	1.04191	-2.16432	-0.029368	0.327138	-1.1147	0.42842	-0.075238	-1.62953	-1.22306	NA	-0.044518	-3.96249	0.850644	-0.135612	-0.455457	-0.453878	-0.237645	-0.261057	-0.736677	0.399561
1239_YK-4-279	1.16434	NA	-0.986846	0.734607	-0.742091	-1.42267	-0.365107	1.66647	-0.991909	0.489776	-0.755084	-0.65248	NA	-0.65372	-1.09961	-1.01671	-1.13608	1.04232	NA	-1.05184	-0.117901	-0.537047	0.400512
262_VX-11e	1.29367	-0.78164	0.265158	0.43726	0.764702	0.196803	0.846421	-0.03481	0.684058	0.390085	-0.156076	-0.389389	0.274802	-1.25789	0.996809	1.28952	0.866637	-1.60496	0.741899	0.113237	0.407958	0.11497	0.401305
406_LIMK1 inhibitor BMS4	0.011594	-0.494289	0.050515	0.471458	0.525575	-0.157537	-1.28103	0.127193	-0.375491	-0.412532	-0.294974	-0.727577	0.466714	-0.328864	0.649408	0.64218	-0.02444	-1.58185	-0.431677	-2.50595	-0.124669	-0.413596	0.408165
173_FH535	0.318164	-0.130643	-0.214975	0.849431	-0.079021	-0.510305	-0.117381	0.963347	-1.07663	-0.36309	-0.548285	-0.57834	-0.105727	-0.01632	-0.718078	0.062222	0.850025	-0.685925	NA	-0.060678	0.000220778	-0.21642	0.418384
1011_Navitoclax	0.851333	0.814927	0.654274	0.732127	-0.047221	1.15223	-0.059084	0.963209	0.696755	0.939492	0.521775	0.596035	0.264461	0.842936	0.014719	1.37586	-0.150183	0.434503	0.021447	0.43193	0.639838	0.481179	0.427477
260_NG-25	1.65747	-0.723613	0.51905	0.40973	0.933689	0.203737	1.39207	0.219395	1.38196	0.618443	-0.391457	-0.509363	0.701529	-0.066557	1.0943	1.51284	1.11466	-0.64494	1.18405	-0.274192	0.665943	0.394483	0.442294
1042_Doramapimod	0.619145	-0.32537	NA	0.306746	-0.303907	0.91309	0.923598	0.068441	-0.106827	0.526883	-0.162747	-2.3497	-0.095844	-0.346838	0.099787	1.41437	-0.410334	1.19754	-0.893188	0.760663	0.261865	-0.0235815	0.444257
576_RU-SKI 43	-1.60363	0.731708	-1.17811	-0.703972	0.206017	0.887932	-0.472211	NA	0.627482	-0.036944	0.715826	-1.64998	-0.688576	-1.07859	0.015089	-0.473207	-0.235637	-0.983203	-0.199607	-0.788524	-0.188098	-0.491214	0.445641
1062_Selumetinib	-0.460597	0.716484	0.04191	0.244773	0.189662	-0.158388	-0.356507	0.684968	0.679694	-0.650544	0.662594	-0.374891	0.20232	0.083804	0.016396	0.186445	-0.793458	0.561353	0.844435	-0.77067	0.175778	-0.00292873	0.44751
186_Bexarotene	0.943187	-0.286059	-1.02475	0.587004	-0.639339	0.077045	-0.916168	0.570075	-0.654738	-0.161616	-2.49447	0.36375	0.493526	-0.635128	-0.424687	-0.286194	-0.176997	-0.106015	NA	-0.828976	-0.149305	-0.425681	0.448578
158_PF-562271	-0.172749	0.039423	-1.52721	0.400483	NA	-0.584499	-0.547686	0.336935	-0.645746	-1.38765	-1.36659	-1.49461	-1.12532	-0.563581	0.871943	0.742582	-1.40558	-0.602263	NA	0.183572	-0.337631	-0.61475	0.458942
376_Brivanib, BMS-540215	0.410902	-0.161888	-1.23739	0.772934	1.02592	-0.578438	0.562541	-0.152158	-0.300527	-1.08369	-0.286583	-0.879618	0.111854	-0.039522	-0.021103	0.879994	-0.237848	-0.390232	0.572366	-0.689959	0.0379887	-0.187668	0.459901
410_MetAP2 Inhibitor, A832234	-0.521656	-1.35524	-0.359229	-1.52116	1.69488	1.45254	0.458936	NA	0.169133	-0.700958	-0.570465	-0.32163	-0.800294	-2.97567	-0.702637	0.403104	1.24176	0.492858	-0.05921	-0.366004	0.00227613	-0.396286	0.461221
283_Omipalisib	0.589071	-0.274737	0.48466	-0.489811	0.512051	-0.010451	0.075474	1.1065	2.12372	0.20194	0.383391	0.0614	-0.413936	-1.26474	0.640315	1.03583	0.83952	-0.414551	-0.656851	1.60335	0.457386	0.183242	0.462033
295_NVP-BHG712	1.48037	-0.627419	0.665753	1.15804	0.886333	0.380942	0.949227	0.245036	1.26617	0.867265	-0.32996	-0.218713	0.109881	-0.221101	1.37795	1.45841	0.770801	0.482164	1.02768	0.102558	0.711607	0.493357	0.462126
478_LDN-193189	-0.012475	-0.555457	1.58393	-1.89414	0.739182	-0.098334	-0.307137	0.703336	0.078934	-0.653651	-0.685192	0.194229	-0.075366	-1.16437	0.310656	-0.116351	1.11057	-1.26413	0.883562	-1.65333	0.026426	-0.283035	0.471604
202_GSK1904529A	0.695709	0.396237	-2.24055	1.14281	0.399094	-1.01248	0.737935	1.36272	0.801968	0.137111	-0.483277	-0.404686	0.51095	-2.21748	0.89356	0.29383	0.002881	0.735114	NA	-0.326087	0.253716	-0.0858084	0.485899
428_Pemetrexed	-0.044187	-0.733063	0.735661	1.37106	0.436596	0.483511	1.07727	NA	0.362172	-0.426948	1.09389	-1.33163	1.0202	-0.552076	0.414114	1.41849	0.345136	-0.87155	0.355707	0.860269	0.461127	0.211418	0.490041
1498_Selumetinib	0.376794	NA	0.432347	0.21382	-0.6271	-0.671793	-0.418063	1.28163	0.353807	0.835205	0.507519	0.256682	NA	1.1176	0.674654	-0.313997	0.181221	0.164911	0.305618	-0.572037	0.11768	0.315738	0.496516
1057_Dactolisib	0.702671	-0.253977	-0.354498	0.272203	-1.95798	1.21814	-0.467021	1.06981	1.41436	-0.921087	-0.763012	0.353304	-0.428423	-0.391627	0.310475	0.981402	-0.171008	0.339652	-0.160824	-0.129655	0.182635	-0.0891639	0.503273
1031_Elesclomol	1.16464	-0.585846	0.451737	0.528771	-1.2169	1.04142	-0.70374	0.454734	0.404857	0.409037	-0.344603	-0.064484	-0.472081	-0.345515	0.167915	0.025446	0.280863	1.41809	-0.731177	-0.965517	0.171075	-0.0565477	0.507343
1161_ZG-10	NA	-0.231927	NA	NA	-1.29201	-0.600719	-0.491294	NA	0.051747	0.722822	NA	NA	0.019311	-0.567262	NA	-0.153056	NA	NA	-1.05654	-0.63862	-0.512841	-0.278891	0.507362
1375_Temozolomide	0.872752	NA	-2.26779	0.546119	-0.597169	0.321801	0.392373	0.416153	0.013669	-0.528037	-1.8615	-0.419754	NA	0.100512	-0.530352	0.795307	0.026682	-0.440935	-0.780805	0.39835	-0.0377617	-0.324053	0.509216
299_OSI-027	1.00536	-0.670394	1.15144	0.218721	1.50637	0.223033	-0.53892	0.895487	1.56888	0.556671	0.662737	0.16012	0.175492	-1.38185	0.858331	0.951497	1.50107	-1.09696	0.506774	0.888375	0.595552	0.343842	0.517635
449_CD532	0.243592	-1.07973	1.29171	-0.435907	0.292432	-0.499881	-0.921363	-0.67216	-0.23581	-0.360918	-1.07468	-0.465912	0.091169	-1.0978	-0.018771	0.868993	0.034477	-0.777946	-0.962726	-0.935836	-0.224125	-0.427268	0.519874
1004_Vinblastine	0.956411	0.608056	-0.882318	0.377445	-1.65023	0.239108	-0.61603	0.794514	-0.506686	0.738425	-0.530308	-0.223202	-0.616178	-0.300466	0.549384	-0.232395	-0.825929	0.196074	-1.26595	-0.831279	-0.0755258	-0.303802	0.520397
164_JQ12	-0.730318	0.27831	-1.23294	0.147648	-0.07037	0.076809	0.31797	1.32606	-0.754975	-0.935963	0.581827	-0.895377	-0.398143	-0.256586	-0.081131	-0.723507	0.170668	-0.373745	NA	0.251125	-0.0713116	-0.266083	0.523789
1142_HG-5-113-01	NA	0.533146	NA	NA	-0.413219	-0.739509	0.658204	NA	-0.252042	0.562094	NA	NA	-0.354989	-0.351473	NA	-0.384208	NA	NA	-0.500273	-0.506439	-0.042684	-0.255881	0.526607
381_AST-1306	-0.470282	-0.75	1.28633	-0.765755	0.067514	-0.756488	-0.829668	-1.34989	-0.471238	-0.623668	-0.051076	-0.779016	0.1805	-1.80039	-0.065525	0.139675	0.1597	-2.00632	-2.83482	-0.063521	-0.448831	-0.704042	0.534362
317_WYE-125132	0.804291	-1.10262	0.774487	-0.094634	0.500202	0.385197	-1.76074	-0.73275	0.75332	-1.03946	0.941677	-0.524399	0.504362	-0.970585	0.476456	1.95075	1.41715	-0.735286	0.615293	-0.208972	-0.0525829	0.220635	0.536687
1266_ICL1100013	1.19737	NA	-1.10876	1.89377	-0.077139	0.128628	-1.07169	0.981798	0.213367	0.320267	-0.513715	-0.754211	0.366925	-0.577312	0.569646	0.089729	-0.855809	1.34935	0.03164	-0.019394	0.269667	0.000646818	0.538216
1268_XAV939	1.28438	NA	-0.250802	1.31594	-1.96237	-0.400094	-1.39011	0.844127	0.508817	0.210856	-1.43369	-0.853336	0.819557	-0.235656	0.690801	0.220598	-0.642614	0.046899	-1.15954	-1.13173	-0.00626437	-0.315259	0.540823
1048_Mirin	0.921775	NA	0.469229	0.500405	0.058285	-1.39246	-0.106944	0.068755	-0.34911	0.895374	0.062756	-0.807976	NA	-0.385381	0.431888	-0.1904	-0.427893	0.15655	1.62817	0.986529	0.0212418	0.234961	0.54186
301_PHA-793887	0.30851	-0.814687	0.181256	0.780165	0.882388	-0.160603	0.13854	0.824992	1.3185	-0.020383	-0.259106	-0.65822	-0.10315	-1.21162	0.92821	1.48003	1.15593	-0.275457	-0.324397	1.19665	0.38434	0.173498	0.542955
476_SB505124	-0.282062	0.195084	1.03838	0.893625	-0.754236	-0.490269	-1.75826	-0.224484	-0.430845	-0.465742	1.20923	0.841568	0.035099	-1.04001	0.313792	0.148139	0.937283	-1.31022	-0.118762	-0.238888	-0.201453	0.0283172	0.542977
474_ARRY-520	0.451291	0.120258	1.20197	-1.1777	0.518498	-1.13243	0.956718	NA	-0.849866	0.065745	-0.532619	1.10468	-1.12018	-1.00348	-0.585926	0.430122	-0.159858	0.000417	-0.920796	0.198949	0.0110929	-0.229359	0.550778
175_PAC-1	-0.585587	-1.32676	-1.3213	0.161504	-1.19483	0.781319	1.14355	1.09441	0.917932	-0.952058	-0.810528	-1.71239	-1.66078	-1.57159	1.01773	1.4928	0.482933	-0.398476	NA	0.602635	-0.0366402	-0.350972	0.55137
1129_PF-4708671	0.721704	-0.534923	-0.404435	-0.567372	0.967077	-0.520426	0.601396	-0.502748	-1.06232	-0.774191	1.01528	0.237784	0.889354	0.964008	1.34816	-0.562713	0.445686	-1.21783	0.097111	-1.53322	-0.144672	0.0826752	0.554904
1010_Gefitinib	0.105233	-1.9042	-0.951495	-0.00658	-1.80677	0.049955	0.579457	-1.30211	0.06427	0.326041	-1.60427	-1.11558	-0.248921	-2.15254	0.110378	0.020259	-0.239438	-2.02935	-1.86828	-0.295839	-0.574694	-0.82705	0.55529
326_GSK690693	-0.293667	-1.88182	0.04979	-0.158082	0.078879	0.536524	-0.160266	0.009054	0.763014	-0.206001	0.065162	0.0646	-0.344782	-0.734855	0.40029	1.02653	0.607145	-0.599136	-0.312215	0.745563	-0.117398	0.0647546	0.555508
1014_Refametinib	0.767715	-0.134817	0.460238	-0.312602	-0.660469	0.030311	-0.113617	0.35848	0.605628	-0.246108	0.837906	0.917488	-0.590053	0.035478	0.943679	0.102609	0.325655	-1.98097	-0.328106	-0.789291	0.111207	-0.0701559	0.560564
435_C-75	-0.222885	0.666505	-0.220317	-0.342297	-0.914398	-0.89639	-1.22285	NA	-0.752265	-0.181334	0.593015	-0.746217	0.037936	-0.974532	0.933463	-0.605275	-0.139872	-0.92175	-0.416101	-1.08144	-0.488112	-0.318373	0.562226
1018_Veliparib	-1.04508	1.52904	-1.36218	-0.323675	-0.584374	0.576806	0.244072	1.29314	0.722085	-1.8134	-0.071678	-0.925999	-0.1525	-0.474204	-1.11613	1.15063	-0.016736	0.939414	0.165905	0.774938	0.116648	-0.139978	0.563016
228_AKT inhibitor VIII	1.32243	0.126433	0.185351	0.102782	1.32542	0.936775	0.171906	-0.762695	1.11475	0.769478	0.885739	0.167194	0.522188	-0.209299	0.389323	0.428947	0.722774	-0.283578	0.052571	0.367134	0.502573	0.346588	0.564751
289_KIN001-042	0.528383	-1.01128	-0.398085	0.154648	0.368314	0.433399	0.177164	-1.11225	-0.648056	0.016852	-0.479366	-1.3645	0.075932	-1.57559	-0.304215	0.286423	-1.25304	0.527467	0.133819	0.122157	-0.167529	-0.346732	0.564856
1378_Bleomycin (50 uM)	1.22416	0.076723	-1.55868	-0.40777	-0.738572	-0.506423	0.431351	1.28561	-0.199521	0.255033	-0.697384	-0.539548	0.405722	-0.426173	-0.528524	-0.628976	-0.773323	0.636156	-0.04597	-0.302988	-0.0436803	-0.240543	0.572839
257_NPK76-II-72-1	1.42659	0.468036	-0.144304	1.15741	0.536858	-0.551119	1.01129	1.49606	1.15111	0.376659	0.012417	-0.163375	0.665836	-0.148462	1.1103	1.3121	1.08207	1.07631	0.697067	0.207064	0.727992	0.56618	0.581479
1133_Serdemetan	1.36456	-0.770681	-1.2874	-0.608838	-1.03887	0.043273	0.358057	0.167786	-0.618245	-0.43688	-0.859926	-0.824046	-0.4612	NA	1.11624	1.11609	-0.073547	0.587968	-0.368895	-0.437583	-0.265595	-0.0641772	0.585426
1175_Rucaparib	0.437248	0.270788	-0.835027	0.136992	1.21779	-1.00933	-0.466469	0.935556	-0.90744	-0.713492	0.122146	-1.34162	0.907978	-0.164515	0.491582	-1.13796	-0.739362	0.575277	0.518461	-0.98116	-0.0244331	-0.223879	0.590059
1032_Afatinib	0.676789	-2.42936	0.039152	-0.237487	-3.33302	-0.637398	-0.258822	-1.4587	-0.637944	0.584838	-1.6282	-1.16231	-1.44915	-2.58125	0.932942	-1.28767	-0.132652	-2.14857	-4.10459	-0.781658	-0.919643	-1.25075	0.590964
1242_(5Z)-7-Oxozeaenol	0.690652	NA	0.383357	0.761443	0.467234	-0.339487	-0.440007	3.09188	0.454439	0.645776	0.504299	-0.126637	NA	0.676237	0.723859	-0.465951	0.853345	1.5449	0.607981	-1.0746	0.633689	0.388921	0.597508
182_Obatoclax Mesylate	-0.775701	-1.59054	-1.7696	0.118604	-1.51867	-0.848455	0.109746	0.789682	-0.266246	-0.723151	-0.852766	-1.20071	-0.772916	-2.01718	-0.799441	-0.551079	-0.160825	-0.387212	NA	-0.749865	-0.63902	-0.821514	0.597537
238_Idelalisib	1.05973	0.607412	0.077627	-0.0892	1.4325	0.916286	0.684652	-1.04586	1.01518	0.66268	0.110646	0.706762	0.397161	-1.08406	0.760037	1.01402	0.676653	-0.144356	0.488849	0.315933	0.517592	0.354938	0.603273
1527_Pictilisib	2.08547	NA	0.230455	0.629634	-0.833313	-0.482566	-0.491433	0.683054	0.012935	1.22949	0.310506	0.021839	NA	-0.324061	0.352883	-0.634569	-0.194088	0.337018	-0.723759	-0.061624	0.229279	0.0313631	0.606924
372_Pilaralisib	-0.876331	-1.29704	-0.198452	-0.858767	0.543984	-0.684171	-1.92515	-0.58112	-0.386993	-1.43568	-0.506447	-0.689009	0.161561	-1.08609	-0.198795	1.45072	0.097004	-1.78445	-0.217924	-1.37259	-0.696004	-0.507426	0.607105
374_GSK1059615	0.483362	0.367642	1.6326	0.293504	0.334984	-0.39467	-1.01087	-0.597557	0.005973	-0.134835	0.622481	-0.014686	0.609757	-0.616884	0.839287	1.02149	0.739835	-0.318502	0.576703	-0.214032	0.123885	0.282783	0.608513
1024_Lestaurtinib	1.28267	-0.185291	0.635696	0.817766	-0.629911	0.272168	0.697785	1.57468	-0.353425	0.10625	1.12707	-0.287664	0.112432	0.923043	1.18832	-0.037892	-0.192218	0.612164	-0.459678	0.207063	0.456904	0.299899	0.6119
438_Panobinostat	0.227389	0.604499	3.86676	-0.367479	-0.367909	-0.433162	1.87894	NA	0.504903	0.275845	0.657589	0.879409	-0.135233	0.252945	-0.202806	0.218147	2.07218	1.12298	-0.735948	0.511994	0.739242	0.44701	0.618802
263_FR-180204	1.25614	-1.33255	-0.347171	1.48307	-0.317296	-0.066368	0.802669	0.811436	0.597661	-0.136133	0.47355	-1.1909	0.673369	0.565418	0.793184	1.29837	0.548407	-1.43705	0.114634	-0.312529	0.320843	0.126393	0.62731
1372_Trametinib	0.54351	NA	0.666019	0.534029	-0.78359	0.16464	-0.31085	1.08776	0.803312	0.575431	0.648962	0.562504	NA	-0.026878	0.559427	0.107023	0.465972	0.486539	-0.676199	-0.640938	0.338103	0.206184	0.633764
562_AGI-6780	0.682801	-1.04037	-0.25378	0.623192	0.601453	0.77161	0.013755	NA	0.024349	-0.210791	0.150293	-0.398355	-0.096629	-0.17747	0.110893	0.342756	0.477665	0.684566	0.325348	-0.584591	0.177877	0.0566986	0.636148
1502_Bicalutamide	0.993405	NA	-0.838109	1.31262	-2.06585	0.066459	-0.472207	1.13419	-0.209978	0.27178	-1.58951	-0.62585	NA	-0.024495	0.689016	-0.06263	0.001536	-0.391329	-1.04484	0.43841	-0.00993325	-0.233791	0.637499
1006_Cytarabine	1.25084	-0.674893	-0.830154	0.350675	-0.077745	0.593583	-0.67966	0.482359	-0.070118	1.71713	-0.680361	-0.367451	NA	-0.169795	0.082971	1.93679	0.678251	0.647822	-0.590425	-1.01144	0.0383208	0.224348	0.642663
140_Vinorelbine	0.116613	-0.044023	-1.31778	-0.157465	-0.974991	-0.967991	-0.281089	0.775947	-1.85038	-1.11541	-0.918895	-1.16019	-0.780877	-0.689329	-0.285132	-0.120874	-0.798638	-1.01216	NA	0.232226	-0.52235	-0.664928	0.651753
461_NSC319726	-0.061344	1.0197	1.54244	-0.215307	0.208047	1.00773	-1.04043	-0.129653	-0.125165	0.233587	1.57537	NA	0.999373	-0.966731	0.982994	-0.053581	1.51339	-0.671553	1.204	-0.539441	0.245113	0.42774	0.654547
446_MIM1	-1.13812	-1.01292	0.918272	-1.10826	-0.218997	-0.10473	-0.00158	0.359059	0.484193	-0.891431	0.069619	-0.335727	0.080073	-0.950827	-0.110937	-0.679596	1.06585	-1.45553	-0.129091	-0.494571	-0.202566	-0.348379	0.65471
1259_Talazoparib	0.938757	NA	-0.276418	1.2743	0.430703	0.048844	-0.469909	1.66907	-0.19964	0.646802	0.2294	-0.61307	0.122357	0.540345	0.5224	0.776732	-0.179175	1.55553	0.113704	-0.614176	0.426964	0.281896	0.674654
284_JNJ38877605	-0.536285	-0.081004	-0.996931	-1.09208	0.496247	-1.11821	NA	-1.12274	0.173295	-0.58873	0.012405	-0.830328	-0.012724	0.286417	-0.500508	0.915758	-0.110502	-1.25984	-0.767338	-1.5874	-0.534713	-0.40389	0.684252
152_CP466722	0.569185	-1.03957	0.778224	0.230315	1.60212	0.579882	0.40398	-1.3695	1.64542	0.548174	0.301937	0.303994	0.588317	-0.368236	1.07542	0.829325	1.03676	-0.573752	1.42226	0.737622	0.377784	0.53653	0.688836
363_PF-00299804	-0.883764	-2.70531	0.321942	-0.401943	0.206949	-0.152386	-1.01739	-1.23364	0.002211	-1.50705	-0.093424	-0.67048	-0.125006	-2.01394	-0.40424	0.906306	0.679507	-2.80411	-2.48208	-0.80205	-0.651481	-0.846961	0.692231
1037_BX795	0.67607	-0.298673	-0.557033	0.528172	-0.73039	0.405452	0.72372	0.257694	-0.275637	-0.563448	-0.538893	-0.335498	-0.24798	0.864784	1.85306	0.489766	-1.08651	-0.010214	-0.026881	-0.850488	0.0810417	-0.0411181	0.70163
330_XMD13-2	0.112722	-0.625745	0.068404	0.947646	1.15396	-0.893114	0.666258	1.16114	1.26344	0.266429	-0.187613	0.101047	0.351555	-1.31178	0.331515	0.830367	-0.267139	1.41965	0.35787	1.31964	0.428302	0.291958	0.703923
416_CAY10566	0.060263	-0.887325	-0.335673	0.631925	-0.165953	0.60227	0.320024	NA	0.648412	-0.825839	0.295395	0.055478	-0.269922	-1.5994	-0.097903	0.51326	0.414655	0.8129	0.11275	0.584411	0.109243	-0.000383455	0.706773
1219_PFI-1	0.835431	0.758009	0.244665	0.376852	-1.34954	-0.607372	-0.766596	1.42645	0.118242	1.23677	0.818785	-0.677125	-1.01085	0.372961	-1.57192	0.553903	-0.156161	2.32183	1.15357	0.098253	0.115128	0.285457	0.707134
432_Flavopiridol	0.434029	-0.488782	2.54611	-0.40634	-0.375046	0.026059	0.564235	NA	-0.16318	-0.323737	-0.679717	-0.246651	0.067091	-0.857776	-0.224521	1.02041	2.42698	0.377808	-0.694028	0.163691	0.267136	0.093595	0.707523
310_YM201636	1.78614	-0.355389	0.10444	0.865032	0.607585	-0.182393	0.799647	0.047666	0.921164	0.743187	0.376669	-0.340162	0.646564	-0.399989	0.786109	1.57327	-0.254848	-0.128038	1.14778	0.234374	0.510432	0.398628	0.711544
1236_UNC0638	0.147624	-0.497927	-0.692688	-0.259176	-1.10642	0.02044	0.179031	1.28457	0.19305	-0.539553	-0.82485	-0.768926	-0.610553	-0.727219	0.559802	-0.374479	1.56076	1.84809	-1.04482	1.70881	-0.081277	0.0715509	0.713189
382_Apitolisib	0.09683	-0.384616	1.31038	-0.15043	0.115546	0.245112	-1.49331	-0.817268	-0.190049	-0.984325	0.756569	-0.643515	0.037305	-1.08667	0.115715	2.24336	0.906774	-0.407233	-0.265102	-0.657629	-0.140866	0.00138618	0.720853
264_ACY-1215	-0.182494	-0.010763	1.69543	0.173916	0.070463	-0.305933	-0.379649	-0.978599	0.356616	-0.20014	0.511404	-0.046866	0.533853	0.053263	0.477794	1.38045	1.03871	-0.334546	-0.633847	-0.979991	0.0487766	0.163644	0.726407
1021_Axitinib	0.841879	0.82839	-0.157231	1.00589	-0.748603	1.07301	0.756827	1.01901	0.595858	0.809415	0.88908	0.498993	-0.097194	0.290278	1.30143	0.198822	-0.418521	1.21705	-0.257325	0.883441	0.579447	0.483225	0.728479
159_HG6-64-1	-0.666636	-0.758626	-0.522587	-0.612157	-0.206261	-0.284215	0.271973	0.856429	-1.03766	-0.89649	-1.1665	-0.499139	-0.999288	-0.746568	-0.820566	0.930295	0.512235	-1.03951	NA	0.36797	-0.32886	-0.435756	0.731793
134_Etoposide	0.209692	-0.081643	-1.04612	0.716565	0.845449	-0.284922	-0.643849	1.01057	-1.81542	-1.12617	-0.362054	-1.46261	0.229821	-0.465565	0.444981	0.417374	0.267084	-0.621838	NA	0.150736	-0.121075	-0.252824	0.732305
256_JW-7-24-1	0.080564	-1.02913	0.204856	-0.276135	0.564993	0.083791	0.394006	0.681573	1.52275	0.512392	0.183691	0.459881	0.462377	-0.955305	0.210994	0.944161	0.710112	-0.848041	0.89744	1.29949	0.247474	0.352472	0.742457
178_BAY-61-3606	0.239497	-0.582708	-0.809391	1.35483	0.086988	-1.12712	-0.49152	0.028473	0.494957	-0.313813	-0.434761	-1.16094	-0.245646	-0.702571	-0.028566	2.02522	0.865763	-1.42528	NA	-0.816586	-0.089555	-0.223718	0.746285
287_KIN001-244	0.552991	-0.526179	0.296033	0.372063	0.385789	-0.108525	0.672623	-0.056656	0.160772	0.083121	-0.198485	-0.577905	0.74837	-0.156602	0.417256	1.741	0.829755	-1.00318	1.20626	0.02746	0.194323	0.283367	0.747956
223_ZSTK474	1.13407	-0.422405	0.858487	-0.533219	1.18508	1.20884	0.214104	-0.679356	1.00347	0.82793	0.600838	-0.086615	0.602798	-0.616509	0.890971	0.524047	1.35387	-0.441848	-0.358113	0.379589	0.441008	0.334269	0.748509
1243_Piperlongumine	0.644568	NA	0.005484	-0.011702	-0.306817	-0.319662	-0.234545	3.76449	-0.080698	0.339985	0.525169	-0.406258	-0.431012	0.425519	2.35498	-0.652098	0.485049	0.521751	0.139466	-0.496825	0.43264	0.255066	0.75266
331_QL-X-138	0.069911	-0.808467	0.447428	-0.145564	1.48199	0.062175	0.006206	0.50134	1.57146	0.141029	0.156804	0.378263	-0.074017	-0.909792	0.804872	0.759108	1.35347	-0.730081	0.131232	0.744839	0.354053	0.25052	0.754265
329_QL-XI-92	0.059629	-1.19409	0.469785	0.966786	0.68512	0.010487	0.625159	1.02049	0.963008	0.658453	0.427128	0.183543	0.288807	-0.594119	0.700709	0.502362	0.763906	-0.534053	0.604552	0.457556	0.400709	0.31444	0.757585
342_Tenovin-6	-0.696558	-0.91663	0.591721	-0.454003	0.168339	-0.167097	-1.98356	-0.354341	0.045903	-1.48103	-0.299449	-0.572615	-0.48359	-1.40189	-0.328928	1.79958	0.410093	-1.4721	-0.759588	-1.34482	-0.418469	-0.539486	0.757834
1009_Tretinoin	0.725294	0.241087	-0.714177	0.494795	-0.276953	0.720199	-0.377652	0.627296	0.521424	0.652681	-1.81321	0.132822	-0.086777	-0.615711	0.976854	0.843708	-0.345353	0.437218	0.654627	0.52424	0.217924	0.123736	0.760389
171_AKT inhibitor VIII	-0.435292	-0.467376	-1.7852	-0.36623	-0.63587	-0.661107	-1.08601	1.1906	0.514356	-0.464476	-0.333802	-1.04032	0.585712	-0.133282	-0.990783	0.607496	0.006663	-0.631244	NA	-0.702355	-0.414681	-0.309639	0.762005
1013_Nilotinib	0.977116	0.401699	-0.192999	-0.854773	-0.537995	0.481076	-0.228201	0.905307	0.605181	-0.335443	-0.134315	0.092478	0.583629	0.526098	0.667893	0.189118	0.043814	0.72531	0.198492	0.151622	0.172935	0.246245	0.765092
1022_AZD7762	1.19016	-0.988762	0.396323	0.273898	-1.35098	0.245047	0.564767	1.44819	0.649391	1.51263	-0.120484	-0.781623	-0.091185	0.146526	1.00591	0.593198	0.003131	-0.060655	-0.997804	0.524489	0.269782	0.157648	0.769456
1060_PD0325901	0.377657	0.315144	-0.179529	-0.696341	-0.517742	0.541848	0.200426	-0.209465	0.608117	-0.239222	1.23382	0.944301	-0.358154	-0.321585	0.362916	0.354826	-0.07513	-1.6921	-0.22002	-0.365152	0.0489017	-0.0341365	0.77112
1007_Docetaxel	0.192873	-0.990226	-1.31474	0.13009	-1.03583	-0.741295	-1.21034	0.474828	-1.41665	-0.119833	-0.921922	-0.415503	-1.02561	-1.0772	0.059535	-0.691318	-1.62758	0.57251	-1.19453	-1.80239	-0.65681	-0.749439	0.779068
442_IMD-0354	-1.20518	-0.281629	1.69764	0.499512	0.943044	-0.164521	-1.11643	-0.215835	-0.173533	-0.193653	1.23925	-0.303398	0.949916	-0.644685	0.597024	0.855101	0.78208	-1.03382	-0.19214	-0.882362	-0.00188111	0.106664	0.785924
252_WZ3105	0.19237	-0.893053	0.219238	0.154608	0.426777	-0.586408	0.541039	1.16822	1.86647	0.299261	0.118098	0.148602	0.252978	-0.68997	0.457886	0.829097	0.630248	-0.458253	0.236251	1.01947	0.343252	0.258516	0.79263
1016_Temsirolimus	0.958106	-0.422369	NA	-0.227885	-0.706845	2.05151	-0.202424	-0.220114	1.5756	1.27603	0.265077	-0.005117	-1.09324	0.136233	0.718301	0.709034	0.255133	1.67937	1.04058	0.133603	0.350699	0.465	0.793982
1248_Daporinad	1.15951	NA	-0.968731	0.455664	0.070601	-0.654526	0.450158	0.881179	-0.753536	NA	-0.831486	-1.37663	NA	1.39256	-0.15941	1.73344	1.63047	-1.21792	-0.242538	-1.38198	0.0800398	-0.0503886	0.805056
1263_UNC0642	0.734812	NA	-0.831376	0.830401	0.512769	-0.402715	0.052003	-1.76084	0.001015	-0.286341	-0.496656	-0.573085	NA	-2.01581	0.957551	0.141334	-0.235079	0.36155	NA	0.237436	-0.107991	-0.212122	0.805241
135_Gemcitabine	-0.222476	-0.310658	-1.69941	-0.082274	-0.040829	-0.518063	-1.27398	0.530469	0.040998	-0.884119	-0.605122	-1.13898	-0.242702	-0.636172	0.405072	1.33911	1.13203	-1.54618	NA	-0.944318	-0.397358	-0.312139	0.826693
552_BAM7	-1.04955	-3.30277	-1.03302	-2.21859	0.367875	0.774152	-0.218057	NA	-0.197664	-0.785609	-1.60452	-0.660826	-0.619958	-1.87519	-1.42755	-1.9139	-0.071431	-0.489899	-0.79774	-0.449298	-0.859703	-0.972357	0.831899
172_Embelin	0.231957	-0.332199	-0.984833	-0.071149	-1.22631	-0.322007	-0.540099	0.251338	-0.720578	-0.255588	-0.766728	-1.14507	-0.939396	-0.624336	-0.002175	0.457521	0.317711	-0.493879	NA	-0.1889	-0.412653	-0.364084	0.840939
431_Alisertib	0.738906	0.061844	0.607686	-0.796012	0.704009	-0.132853	0.786517	NA	-0.272777	-0.033909	0.831125	0.439414	0.055484	-0.997612	0.308918	0.811602	0.227561	0.195832	0.98576	0.080611	0.212165	0.264071	0.846702
375_Voxtalisib	1.32344	-0.109846	0.273016	0.355308	0.930991	-0.491819	-0.075561	-0.564692	-0.264328	0.193288	0.358573	0.014716	1.40045	-0.643318	1.60938	-0.133627	0.216855	-0.604124	0.177342	-0.258021	0.152945	0.211955	0.848097
1158_XMD11-85h	NA	0.12392	NA	NA	-1.62341	-0.800263	0.293036	NA	0.74084	-0.351352	NA	NA	-1.00011	-0.098359	NA	0.153971	NA	NA	0.424652	-0.109474	-0.253175	-0.163445	0.854855
1052_RO-3306	0.455658	0.588608	-0.968059	-0.704066	-1.42033	0.826795	0.474461	-1.17677	-0.052873	0.103061	-0.373783	-1.84964	0.011373	-0.282736	0.123353	-0.845422	-0.119519	1.02255	-0.831674	-0.107218	-0.219619	-0.286332	0.85509
366_TWS119	-0.741425	-0.984128	0.14283	-0.342866	0.264907	-0.973293	-0.731829	-0.954905	-0.548202	-1.08551	0.306462	-1.08511	0.254473	-1.79223	0.040996	1.12458	-0.100733	-1.21684	-0.208906	-1.54962	-0.54099	-0.482948	0.857347
1049_PD173074	0.68083	1.2583	-0.319462	-0.271358	0.961854	0.783324	0.573798	-1.20157	-0.309702	0.108375	0.069552	0.265931	0.693107	0.290077	-0.397502	1.18979	0.503708	-0.015397	NA	0.176961	0.239557	0.28846	0.872991
165_DMOG	-0.564843	0.897412	-1.05978	0.109456	-0.630689	0.063487	0.478952	0.524489	0.459294	0.419795	1.43425	-0.669934	-2.14637	0.917742	0.00621	0.083721	-0.177101	-0.654842	NA	0.486754	0.0308641	-0.0299774	0.875039
1005_Cisplatin	0.627249	-1.21418	-1.33431	0.408086	0.58353	1.1246	0.114891	0.81754	0.109025	1.35464	-0.951802	-0.811286	0.825224	0.280889	0.542962	0.398783	-0.087796	0.665569	0.22331	-0.379479	0.137381	0.187364	0.890209
1053_MK-2206	1.68875	0.47649	-0.148178	0.89147	-1.00677	1.11025	-0.311144	0.029631	1.72745	1.45029	0.908665	-0.239299	0.681618	1.04159	0.887037	1.05866	0.961929	-0.404244	-0.81672	0.473602	0.495327	0.545739	0.896186
407_kb NB 142-70	0.102622	-0.445689	0.415456	0.207354	-0.092916	-0.831467	-1.28496	-0.530576	-0.507458	-1.03801	-0.67072	-0.54785	0.576226	-0.892058	0.428466	0.822561	1.06097	-1.13614	-0.333663	-1.45868	-0.329737	-0.289899	0.901745
1054_Palbociclib	0.431172	0.413031	-0.134575	-0.586871	-1.08848	0.135836	-0.10673	0.229242	0.908623	-1.04649	-0.257904	0.781794	-0.632961	0.103594	0.431328	1.83718	-0.452851	-0.107576	0.16118	-1.0022	0.0223613	-0.0168094	0.904015
1066_AZD6482	0.729548	1.7001	-0.064942	0.591463	1.75729	-0.188852	0.106193	-0.119099	-0.111736	0.165979	1.31153	0.506942	1.51682	NA	1.42225	-0.421611	-0.246436	0.33382	1.07572	-0.383738	0.488885	0.528127	0.912662
436_CAP-232, TT-232, TLN-232	-0.729965	1.2749	0.265522	-1.1302	-0.194815	-0.374204	-0.65059	NA	-0.161203	-0.952602	1.14682	-0.048435	-1.40606	-1.38659	0.250282	0.581122	0.774934	-0.408603	-1.4339	0.116642	-0.212568	-0.25149	0.920108
1526_Refametinib	0.408288	NA	0.488917	0.007229	-0.344298	-0.416474	-0.32251	1.58829	0.346851	0.685941	0.860278	0.201736	NA	0.495454	0.159391	0.021282	0.360428	0.476722	-0.349079	-0.442583	0.219537	0.246957	0.92054
1023_GW441756	0.754041	-1.70918	-0.931761	-0.068712	-0.321255	0.762849	0.34841	0.220502	-0.390527	0.573427	-0.839237	-0.234457	-0.12647	-0.468973	-0.281526	-0.383759	0.141245	1.03418	-1.52948	0.856485	-0.148403	-0.114415	0.923788
229_Enzastaurin	-0.542536	-0.808406	-0.033333	-2.3651	0.149774	0.46441	1.58505	0.485	0.711676	0.39537	0.456947	0.01492	-0.246878	-1.35778	0.032768	0.372077	0.434351	-1.71317	0.14744	0.608367	-0.0392733	-0.0777808	0.931322
1061_SB590885	0.82918	0.723827	0.00185	0.874871	0.113842	0.615837	0.126397	0.338113	-0.946564	0.461	-0.081788	-0.055561	-0.148136	0.431136	-0.42379	0.978008	0.652288	0.406952	0.133586	0.713398	0.297484	0.278827	0.936344
1529_Pevonedistat	1.19728	NA	-0.935013	1.005	NA	0.121502	-0.617986	0.037421	0.0777	NA	0.496915	-1.67804	NA	-0.948387	1.96598	-0.007313	-0.374392	1.66831	NA	0.21079	0.126558	0.166732	0.940175
170_Shikonin	-0.470381	-0.678972	-0.851964	-0.626663	0.285933	0.127758	0.024631	0.900119	-0.820744	-0.061134	-0.104976	-1.20128	-0.585761	-1.18269	0.222823	1.13558	0.253282	-0.814237	NA	-0.197609	-0.234476	-0.2536	0.950442
371_Torin 2	0.235587	-0.775469	1.87855	-0.095427	0.085217	0.225912	-1.25465	-0.527913	0.313743	-0.887848	0.584282	-0.642291	0.412333	-1.04102	-0.159084	1.81106	0.817755	-0.294763	-0.281395	-0.474126	0.00950533	-0.0140992	0.952312
163_JQ1	-0.11831	-0.087246	-0.864665	-0.27567	-1.16495	-0.88283	-0.509729	0.576047	0.393854	-1.25473	-0.506411	-1.37268	-1.25943	-0.865653	0.259195	0.561259	-0.016079	-0.810767	NA	1.78161	-0.325945	-0.348367	0.952861
235_QL-XII-47	-0.529492	-0.765997	0.725633	-0.678482	1.23953	0.45691	0.275116	0.321406	2.14057	0.262129	-0.254033	1.92259	-0.96761	-1.37587	0.482082	0.308628	0.844233	-0.600549	1.86731	1.12238	0.35391	0.3283	0.955639
166_FTI-277	-1.19344	1.66847	-0.205592	0.497462	-0.282269	-0.900823	-0.001551	1.44049	-1.1988	-0.751686	0.390044	-0.194299	0.640904	-0.257594	-0.475878	-0.208822	0.499158	-0.228487	NA	0.246414	-0.0195626	-0.0340246	0.970323
1067_CCT007093	0.193192	1.08733	-0.505271	-0.565815	-0.522862	0.433589	-1.17044	-1.12187	-0.214483	-0.543398	0.380637	-0.029095	0.674939	-0.073667	-0.332097	-0.062591	-0.283056	-1.18983	-1.99053	0.419912	-0.265181	-0.275343	0.976181
156_AZD6482	-0.28519	1.79526	-0.44954	0.261639	0.474157	-0.768889	0.267219	0.28838	-0.244363	-0.146767	0.479887	-0.723481	1.14282	0.229505	0.454311	-0.14667	0.350921	-0.900034	NA	0.824766	0.148742	0.156526	0.980915
1203_QL-XII-61	NA	NA	NA	NA	0.713922	-0.643147	-0.475659	NA	0.913795	0.7078	NA	NA	NA	0.411058	NA	-0.297774	NA	NA	0.651093	-0.892021	0.127228	0.116031	0.983043
302_PI-103	0.161807	-0.614849	0.547136	-0.680649	0.513168	0.09755	1.6842	0.303801	1.37056	0.151746	0.229024	NA	1.55749	-1.03692	-0.036913	0.628821	1.57072	-1.01341	1.1542	0.485994	0.375858	0.369076	0.98643
211_TL-2-105	1.00899	-0.364323	0.348616	-0.312655	0.728802	0.732798	0.58603	0.01179	0.539178	0.605505	0.568801	-0.039349	0.719977	-0.217828	0.954982	0.304572	0.561471	0.774044	0.052141	-0.243841	0.364358	0.367316	0.988668
