# Supplementary material for: The integrated molecular and histological analysis defines subtypes of esophageal squamous cell carcinoma
Source: Nat Commun. 2024 Oct 18;15:8988. doi: 10.1038/s41467-024-53164-x (PMC11487165; doi:10.1038/s41467-024-53164-x)
Supplement: Supplementary file 13 — Supplementary Data 10 [file 41467_2024_53164_MOESM13_ESM.xlsx]

## Sheet: Sheet1
Sample Name	Reads	Aligned	Duplication	On-target	Usable	Coverage	Mean insert size	% Proper Pairs	% GC	Length
241N	87.8 M	0.999	0.2	0.935	0.749	2	260	0.991	0.49	150 bp
241T	89.3 M	0.998	0.203	0.859	0.685	2	260	0.987	0.49	150 bp
244N	88.8 M	0.999	0.206	0.937	0.745	2	259	0.991	0.49	150 bp
244T	89.4 M	0.998	0.211	0.86	0.679	2	243	0.988	0.48	150 bp
246N	89.4 M	0.997	0.218	0.855	0.669	2	241	0.991	0.48	150 bp
246T	89.6 M	0.998	0.212	0.864	0.681	2	254	0.99	0.48	150 bp
249N	89.4 M	0.998	0.221	0.861	0.671	2	240	0.987	0.49	150 bp
249T	89.1 M	0.998	0.214	0.866	0.681	2	258	0.99	0.48	150 bp
250N	89.3 M	0.998	0.246	0.861	0.649	2	234	0.988	0.49	150 bp
250T	89.7 M	0.998	0.214	0.855	0.672	2	255	0.989	0.48	150 bp
252N	89.8 M	0.998	0.233	0.855	0.657	2	244	0.99	0.48	150 bp
252T	89.1 M	0.998	0.237	0.853	0.651	2	252	0.991	0.48	150 bp
256N	89.2 M	0.998	0.243	0.861	0.652	2	252	0.99	0.49	150 bp
256T	89.0 M	0.998	0.238	0.856	0.653	2	267	0.988	0.48	150 bp
261N	89.1 M	0.998	0.227	0.848	0.657	2	232	0.988	0.49	150 bp
261T	89.4 M	0.998	0.235	0.857	0.656	2	249	0.991	0.48	150 bp
262N	89.5 M	0.998	0.253	0.86	0.643	2	239	0.985	0.49	150 bp
262T	89.0 M	0.999	0.212	0.845	0.667	2	250	0.987	0.49	150 bp
263N	88.9 M	0.998	0.239	0.861	0.656	2	245	0.99	0.49	150 bp
263T	83.0 M	0.997	0.222	0.856	0.665	2	228	0.986	0.49	150 bp
264N	89.7 M	0.998	0.255	0.859	0.641	2	235	0.991	0.48	150 bp
264T	89.3 M	0.998	0.218	0.87	0.681	2	248	0.991	0.49	150 bp
265N	90.0 M	0.998	0.247	0.861	0.649	2	246	0.986	0.49	150 bp
265T	89.2 M	0.998	0.259	0.86	0.638	2	255	0.991	0.48	150 bp
267N	89.9 M	0.998	0.258	0.858	0.637	2	238	0.987	0.48	150 bp
267T	89.4 M	0.998	0.246	0.851	0.641	2	263	0.989	0.48	150 bp
276N	88.9 M	0.999	0.201	0.927	0.743	2	249	0.991	0.49	150 bp
276T	88.9 M	0.998	0.243	0.855	0.648	2	259	0.988	0.48	150 bp
281N	90.2 M	0.998	0.263	0.854	0.63	2	245	0.989	0.49	150 bp
281T	88.9 M	0.998	0.256	0.855	0.636	2	249	0.989	0.49	150 bp
282N	89.7 M	0.998	0.248	0.854	0.642	2	240	0.985	0.48	150 bp
282T	88.8 M	0.998	0.251	0.85	0.637	2	248	0.988	0.48	150 bp
283N	88.9 M	0.999	0.211	0.919	0.727	2	246	0.991	0.51	150 bp
283T	90.1 M	0.997	0.272	0.849	0.618	2	256	0.987	0.48	150 bp
285N	89.2 M	0.997	0.262	0.856	0.631	2	266	0.989	0.48	150 bp
285T	90.0 M	0.998	0.26	0.857	0.635	2	244	0.989	0.48	150 bp
292N	89.2 M	0.997	0.208	0.855	0.677	2	239	0.985	0.49	150 bp
292T	89.5 M	0.997	0.221	0.852	0.663	2	236	0.984	0.49	149 bp
298N	89.9 M	0.997	0.221	0.854	0.665	2	243	0.987	0.49	150 bp
298T	90.2 M	0.997	0.208	0.861	0.681	2	248	0.988	0.48	150 bp
299N	89.6 M	0.997	0.206	0.864	0.686	2	236	0.987	0.49	150 bp
299T	90.1 M	0.997	0.284	0.849	0.608	2	245	0.986	0.5	150 bp
300N	90.3 M	0.998	0.201	0.859	0.687	2	240	0.989	0.48	150 bp
300T	95.4 M	0.999	0.228	0.888	0.687	2	254	0.988	0.49	150 bp
302N	89.8 M	0.999	0.19	0.88	0.714	2	243	0.989	0.48	150 bp
302T	85.7 M	0.999	0.201	0.883	0.707	2	238	0.987	0.49	150 bp
304N	88.9 M	0.998	0.241	0.839	0.637	2	249	0.974	0.47	150 bp
304T	90.2 M	0.997	0.237	0.856	0.653	2	243	0.989	0.48	150 bp
309N	89.7 M	0.998	0.24	0.85	0.646	2	239	0.99	0.48	150 bp
309T	89.2 M	0.997	0.254	0.857	0.639	2	268	0.987	0.48	150 bp
310N	90.1 M	0.997	0.267	0.847	0.621	2	237	0.987	0.48	150 bp
310T	89.6 M	0.997	0.244	0.862	0.65	2	282	0.985	0.48	150 bp
312N	88.7 M	0.997	0.252	0.853	0.638	2	239	0.986	0.49	150 bp
312T	90.1 M	0.998	0.23	0.858	0.66	2	260	0.988	0.48	150 bp
313N	89.7 M	0.997	0.261	0.855	0.632	2	245	0.986	0.48	150 bp
313T	89.1 M	0.997	0.255	0.857	0.638	2	266	0.989	0.48	150 bp
314N	89.9 M	0.997	0.265	0.853	0.627	2	243	0.986	0.48	150 bp
314T	90.3 M	0.997	0.214	0.862	0.677	2	254	0.989	0.48	150 bp
317N	89.0 M	0.997	0.263	0.855	0.63	2	238	0.988	0.49	150 bp
317T	89.7 M	0.997	0.268	0.854	0.625	2	257	0.989	0.49	150 bp
318N	88.7 M	0.999	0.227	0.914	0.708	2	250	0.989	0.49	150 bp
318T	89.1 M	0.999	0.193	0.886	0.716	2	254	0.989	0.49	150 bp
323N	90.0 M	0.997	0.212	0.849	0.669	2	237	0.988	0.48	150 bp
323T	89.2 M	0.997	0.283	0.868	0.622	2	256	0.989	0.48	150 bp
324N	90.0 M	0.997	0.246	0.857	0.645	2	244	0.987	0.49	150 bp
324T	88.9 M	0.997	0.25	0.843	0.631	2	246	0.988	0.48	150 bp
326N	90.7 M	0.999	0.227	0.87	0.673	2	251	0.989	0.48	150 bp
326T	90.3 M	0.999	0.219	0.888	0.694	2	267	0.985	0.49	150 bp
327N	89.2 M	0.996	0.272	0.857	0.624	2	247	0.985	0.5	150 bp
327T	90.1 M	0.997	0.216	0.86	0.673	2	265	0.988	0.48	150 bp
328N	89.2 M	0.999	0.173	0.876	0.726	2	237	0.982	0.48	150 bp
328T	89.6 M	0.999	0.212	0.896	0.706	2	262	0.987	0.48	150 bp
329N	89.8 M	0.997	0.25	0.856	0.642	2	241	0.99	0.49	150 bp
329T	89.9 M	0.997	0.25	0.859	0.644	2	249	0.988	0.49	150 bp
330N	89.3 M	0.997	0.267	0.85	0.623	2	236	0.989	0.49	150 bp
330T	88.8 M	0.997	0.228	0.861	0.663	2	248	0.988	0.48	150 bp
331N	89.8 M	0.997	0.266	0.85	0.623	2	242	0.981	0.49	150 bp
331T	90.0 M	0.996	0.234	0.866	0.662	2	255	0.987	0.49	150 bp
334N	89.8 M	0.999	0.245	0.924	0.699	2	270	0.992	0.49	150 bp
334T	89.4 M	0.999	0.21	0.925	0.732	2	280	0.99	0.5	150 bp
337N	89.1 M	0.996	0.268	0.843	0.617	2	228	0.989	0.48	150 bp
337T	88.7 M	0.997	0.245	0.855	0.645	2	264	0.986	0.48	150 bp
338N	89.0 M	0.997	0.217	0.858	0.672	2	236	0.987	0.49	150 bp
338T	89.3 M	0.997	0.208	0.858	0.679	2	252	0.989	0.47	150 bp
341N	82.1 M	0.997	0.221	0.851	0.663	2	243	0.987	0.49	150 bp
341T	89.7 M	0.996	0.2	0.858	0.685	2	242	0.987	0.48	150 bp
343N	90.1 M	0.997	0.218	0.852	0.665	2	243	0.987	0.48	150 bp
343T	83.2 M	0.997	0.202	0.847	0.676	2	235	0.986	0.48	150 bp
344N	88.8 M	0.999	0.291	0.857	0.608	2	244	0.988	0.49	150 bp
344T	90.3 M	0.998	0.207	0.866	0.686	2	248	0.989	0.48	150 bp
345N	90.3 M	0.998	0.207	0.87	0.69	2	260	0.988	0.48	150 bp
345T	84.3 M	0.999	0.288	0.857	0.611	2	250	0.989	0.48	150 bp
347N	91.1 M	0.999	0.297	0.857	0.603	2	238	0.99	0.48	150 bp
347T	91.4 M	0.999	0.291	0.859	0.61	2	242	0.988	0.49	150 bp
348N	91.0 M	0.999	0.303	0.859	0.6	2	236	0.988	0.49	150 bp
348T	90.2 M	0.999	0.324	0.866	0.586	2	250	0.99	0.49	150 bp
350N	89.7 M	0.999	0.289	0.858	0.611	2	236	0.988	0.49	150 bp
350T	88.3 M	0.998	0.209	0.864	0.684	2	247	0.987	0.48	150 bp
352N	88.9 M	0.999	0.211	0.919	0.726	2	248	0.99	0.49	150 bp
352T	90.3 M	0.998	0.195	0.868	0.699	2	244	0.987	0.49	150 bp
354N	86.3 M	0.999	0.208	0.924	0.733	2	241	0.973	0.48	150 bp
354T	78.7 M	0.998	0.217	0.858	0.672	2	245	0.99	0.48	150 bp
355N	106.2 M	0.998	0.222	0.937	0.729	3	293	0.988	0.51	150 bp
355T	74.7 M	0.999	0.205	0.852	0.678	2	239	0.987	0.48	150 bp
356N	90.9 M	0.998	0.225	0.86	0.667	2	232	0.985	0.48	150 bp
356T	75.9 M	0.999	0.217	0.858	0.672	2	232	0.985	0.49	150 bp
358N	89.5 M	0.998	0.216	0.857	0.673	2	237	0.985	0.48	150 bp
358T	89.7 M	0.999	0.194	0.862	0.695	2	240	0.987	0.48	150 bp
360N	88.6 M	0.998	0.24	0.853	0.648	2	233	0.983	0.48	150 bp
360T	89.9 M	0.998	0.219	0.862	0.673	2	245	0.986	0.48	150 bp
362N	90.0 M	0.999	0.209	0.934	0.74	2	245	0.989	0.49	150 bp
362T	90.3 M	0.998	0.221	0.858	0.668	2	259	0.985	0.47	150 bp
363N	94.1 M	0.999	0.232	0.926	0.712	2	265	0.984	0.48	150 bp
363T	90.2 M	0.998	0.219	0.86	0.671	2	256	0.985	0.48	150 bp
364N	86.2 M	0.998	0.236	0.857	0.655	2	239	0.985	0.48	150 bp
364T	84.4 M	0.998	0.244	0.865	0.655	2	247	0.988	0.48	150 bp
365N	87.8 M	0.998	0.226	0.86	0.666	2	242	0.987	0.48	150 bp
365T	87.9 M	0.998	0.238	0.858	0.654	2	255	0.985	0.48	150 bp
366N	90.5 M	0.998	0.249	0.854	0.642	2	228	0.986	0.48	150 bp
366T	91.1 M	0.999	0.321	0.856	0.582	2	241	0.99	0.48	150 bp
367N	89.5 M	0.998	0.234	0.856	0.656	2	240	0.984	0.48	150 bp
367T	89.6 M	0.998	0.253	0.863	0.644	2	255	0.986	0.48	150 bp
368N	110.0 M	0.999	0.245	0.937	0.709	3	257	0.983	0.49	150 bp
368T	90.3 M	0.998	0.246	0.86	0.648	2	254	0.989	0.48	150 bp
369N	103.0 M	0.999	0.226	0.924	0.717	3	264	0.985	0.49	150 bp
369T	89.4 M	0.999	0.303	0.859	0.599	2	250	0.987	0.48	150 bp
371N	111.6 M	0.998	0.246	0.903	0.682	3	288	0.977	0.48	149 bp
371T	90.0 M	0.998	0.239	0.862	0.656	2	272	0.986	0.48	150 bp
373N	82.5 M	0.999	0.258	0.861	0.639	2	237	0.988	0.48	150 bp
373T	89.9 M	0.998	0.26	0.864	0.64	2	262	0.986	0.48	150 bp
380N	106.1 M	0.999	0.235	0.924	0.708	3	261	0.985	0.49	150 bp
380T	85.0 M	0.998	0.259	0.856	0.635	2	240	0.989	0.48	150 bp
384N	90.1 M	0.998	0.24	0.858	0.652	2	238	0.986	0.48	150 bp
384T	89.7 M	0.998	0.249	0.861	0.647	2	253	0.985	0.48	150 bp
386N	90.8 M	0.999	0.251	0.853	0.64	2	245	0.989	0.47	150 bp
386T	90.0 M	0.997	0.231	0.871	0.669	2	273	0.985	0.48	150 bp
387N	89.7 M	0.999	0.218	0.923	0.724	2	258	0.989	0.49	150 bp
387T	90.6 M	0.999	0.186	0.855	0.696	2	247	0.984	0.48	150 bp
388N	88.8 M	0.999	0.172	0.887	0.736	2	246	0.987	0.48	150 bp
388T	90.1 M	0.999	0.177	0.892	0.735	2	262	0.991	0.49	150 bp
390N	90.0 M	0.999	0.2	0.862	0.691	2	239	0.988	0.49	150 bp
390T	91.2 M	0.999	0.209	0.861	0.681	2	250	0.987	0.48	150 bp
393N	89.4 M	0.999	0.192	0.861	0.697	2	237	0.987	0.48	150 bp
393T	91.3 M	0.998	0.2	0.865	0.693	2	258	0.988	0.48	150 bp
394N	90.1 M	0.999	0.196	0.862	0.693	2	243	0.985	0.49	150 bp
394T	89.8 M	0.999	0.203	0.936	0.747	2	272	0.989	0.49	150 bp
396N	88.9 M	0.999	0.208	0.851	0.675	2	234	0.985	0.48	150 bp
396T	89.2 M	0.998	0.184	0.865	0.706	2	259	0.988	0.47	150 bp
397N	89.7 M	0.999	0.204	0.857	0.684	2	236	0.988	0.49	150 bp
397T	84.5 M	0.999	0.187	0.864	0.704	2	239	0.991	0.49	150 bp
398N	90.1 M	0.999	0.201	0.866	0.693	2	239	0.989	0.49	150 bp
398T	91.4 M	0.999	0.175	0.864	0.714	2	247	0.99	0.48	150 bp
400N	86.6 M	0.999	0.194	0.862	0.695	2	243	0.992	0.48	150 bp
400T	90.3 M	0.998	0.197	0.865	0.695	2	261	0.988	0.48	150 bp
401N	84.1 M	0.999	0.197	0.854	0.686	2	236	0.988	0.48	150 bp
401T	89.6 M	0.999	0.22	0.86	0.672	2	254	0.989	0.47	150 bp
403N	86.0 M	0.999	0.183	0.858	0.702	2	227	0.991	0.48	150 bp
403T	90.5 M	0.999	0.206	0.861	0.684	2	246	0.99	0.48	150 bp
407N	89.4 M	0.999	0.195	0.861	0.694	2	241	0.988	0.49	150 bp
407T	80.8 M	0.999	0.166	0.844	0.705	2	242	0.983	0.48	150 bp
408N	89.0 M	0.998	0.182	0.936	0.767	2	247	0.986	0.49	150 bp
408T	89.7 M	0.999	0.305	0.855	0.595	2	248	0.988	0.48	150 bp
410N	90.5 M	0.999	0.302	0.853	0.596	2	236	0.988	0.49	150 bp
410T	90.0 M	0.999	0.176	0.863	0.712	2	240	0.989	0.48	150 bp
412N	89.5 M	0.999	0.184	0.864	0.706	2	238	0.985	0.49	150 bp
412T	90.3 M	0.999	0.194	0.864	0.697	2	247	0.988	0.48	150 bp
422N	90.3 M	0.999	0.184	0.851	0.695	2	249	0.99	0.48	150 bp
422T	88.4 M	0.998	0.156	0.743	0.629	2	248	0.984	0.46	150 bp
425N	96.0 M	0.999	0.236	0.923	0.706	2	269	0.99	0.49	150 bp
425T	82.9 M	0.999	0.209	0.868	0.687	2	258	0.987	0.49	150 bp
426N	90.3 M	0.999	0.288	0.854	0.609	2	239	0.989	0.49	150 bp
426T	85.5 M	0.999	0.18	0.859	0.705	2	245	0.988	0.48	150 bp
427N	86.3 M	0.999	0.177	0.853	0.703	2	236	0.979	0.48	150 bp
427T	90.2 M	0.998	0.303	0.856	0.597	2	260	0.98	0.49	150 bp
428N	98.1 M	0.999	0.237	0.933	0.714	2	251	0.988	0.5	150 bp
428T	89.4 M	0.999	0.195	0.876	0.707	2	256	0.988	0.48	150 bp
431N	90.1 M	0.998	0.192	0.926	0.749	2	254	0.988	0.49	150 bp
431T	90.6 M	0.999	0.246	0.861	0.65	2	257	0.988	0.48	150 bp
432N	89.6 M	0.999	0.18	0.855	0.702	2	239	0.98	0.48	150 bp
432T	90.8 M	0.998	0.199	0.868	0.695	2	269	0.986	0.49	150 bp
435N	89.1 M	0.999	0.169	0.891	0.741	2	262	0.989	0.48	150 bp
435T	97.3 M	0.999	0.228	0.924	0.714	2	288	0.98	0.56	149 bp
436N	89.4 M	0.999	0.182	0.858	0.702	2	237	0.98	0.48	150 bp
436T	90.1 M	0.998	0.182	0.857	0.702	2	252	0.985	0.48	150 bp
440N	87.6 M	0.998	0.168	0.902	0.75	2	250	0.986	0.49	150 bp
440T	89.3 M	0.999	0.297	0.857	0.603	2	248	0.989	0.48	150 bp
443N	87.2 M	0.998	0.161	0.896	0.752	2	252	0.98	0.49	150 bp
443T	89.0 M	0.999	0.29	0.853	0.607	2	242	0.989	0.48	150 bp
452N	86.8 M	0.999	0.288	0.85	0.606	2	243	0.985	0.48	150 bp
452T	90.5 M	0.998	0.295	0.854	0.603	2	246	0.986	0.48	150 bp
454N	89.9 M	0.999	0.193	0.89	0.719	2	262	0.993	0.48	150 bp
454T	90.8 M	0.999	0.194	0.887	0.715	2	281	0.988	0.48	150 bp
455N	98.8 M	0.999	0.234	0.933	0.715	2	264	0.989	0.5	150 bp
455T	89.3 M	0.999	0.193	0.887	0.717	2	260	0.99	0.48	150 bp
457N	89.8 M	0.999	0.187	0.881	0.717	2	262	0.99	0.48	150 bp
457T	86.2 M	0.998	0.182	0.889	0.728	2	284	0.988	0.48	150 bp
458N	90.1 M	0.999	0.188	0.878	0.713	2	256	0.986	0.48	150 bp
458T	88.1 M	0.999	0.203	0.889	0.709	2	269	0.991	0.48	150 bp
459N	90.1 M	0.999	0.192	0.885	0.716	2	249	0.987	0.49	150 bp
459T	90.7 M	0.999	0.19	0.882	0.715	2	271	0.99	0.48	150 bp
460N	94.6 M	0.999	0.228	0.936	0.723	2	277	0.991	0.52	150 bp
460T	89.2 M	0.999	0.186	0.889	0.724	2	257	0.989	0.48	150 bp
463N	88.1 M	0.999	0.206	0.882	0.702	2	250	0.986	0.49	150 bp
463T	91.4 M	0.999	0.198	0.884	0.71	2	256	0.989	0.48	150 bp
464N	89.4 M	0.999	0.216	0.931	0.732	2	256	0.986	0.49	150 bp
464T	88.9 M	0.999	0.195	0.888	0.716	2	260	0.99	0.49	150 bp
