# Supplementary material for: The integrated molecular and histological analysis defines subtypes of esophageal squamous cell carcinoma
Source: Nat Commun. 2024 Oct 18;15:8988. doi: 10.1038/s41467-024-53164-x (PMC11487165; doi:10.1038/s41467-024-53164-x)
Supplement: Supplementary file 14 — Supplementary Data 11 [file 41467_2024_53164_MOESM14_ESM.xlsx]

## Sheet: Sheet1
Tumor_Sample_Barcode	Variant_Classification	Chromosome	Start_Position	End_Position	Reference_Allele	Tumor_Seq_Allele2		exome			RNA
							HGVSc	REF_DEPTH	ALT_DEPTH	VAF	REF_DEPTH	ALT_DEPTH	VAF	Fisher's Exact Test
ESC00000000331	Missense_Mutation	chr22	41569781	41569781	A	C	c.4772A>C	82	36	0.305085	81	56	0.408759	0.09
ESC00000000354	Missense_Mutation	chr22	41565575	41565575	A	G	c.4241A>G	7	2	0.222222	70	52	0.42623	0.3
ESC00000000369	Missense_Mutation	chr22	41566435	41566435	T	C	c.4312T>C	108	107	0.497674	136	206	0.602339	0.02
ESC00000000390	Splice_Site	chr22	41568668	41568668	G	A	c.4617+1G>A	142	23	0.139394	4	35	0.897436	0.0001
ESC00000000393	Nonsense_Mutation	chr22	41551100	41551100	C	T	c.3244C>T	259	32	0.109966	182	0	0	0.0001
ESC00000000397	Frame_Shift_Del	chr22	41537085	41537086	TA	-	c.1914_1915del	25	44	0.637681	170	54	0.241071	0.0001
ESC00000000410	In_Frame_Ins	chr22	41572395	41572396	-	CTTCAC	c.4925_4930dup	65	26	0.285714	136	38	0.218391	0.23
ESC00000000463	Missense_Mutation	chr22	41566478	41566478	C	G	c.4355C>G	150	45	0.230769	180	116	0.391892	0.0002
