# Supplementary material for: The integrated molecular and histological analysis defines subtypes of esophageal squamous cell carcinoma
Source: Nat Commun. 2024 Oct 18;15:8988. doi: 10.1038/s41467-024-53164-x (PMC11487165; doi:10.1038/s41467-024-53164-x)
Supplement: Supplementary file 16 — Source Data [file 41467_2024_53164_MOESM16_ESM.xlsx]

## Sheet: Fig1a
ESC00000000398T	ESC00000000001T	ESC00000000326T	ESC00000000464T	ESC00000000245T	ESC00000000407T	ESC00000000310T	ESC00000000313T	ESC00000000330T	ESC00000000300T	ESC00000000002T	ESC00000000460T	ESC00000000367T	ESC00000000282T	ESC00000000276T	ESC00000000410T	ESC00000000366T	ESC00000000317T	ESC00000000241T	ESC00000000459T	ESC00000000413T	ESC00000000309T	ESC00000000386T	ESC00000000314T	ESC00000000348T	ESC00000000364T	ESC00000000324T	ESC00000000371T	ESC00000000250T	ESC00000000262T	ESC00000000412T	ESC00000000298T	ESC00000000373T	ESC00000000427T	ESC00000000328T	ESC00000000436T	ESC00000000007T	ESC00000000003T	ESC00000000426T	ESC00000000463T	ESC00000000345T	ESC00000000261T	ESC00000000004T	ESC00000000281T	ESC00000000246T	ESC00000000252T	ESC00000000385T	ESC00000000455T	ESC00000000435T	ESC00000000362T
ENSG00000163202	8.96807	6.47019	8.89159	4.52293	8.76933	10.0776	6.93373	9.81265	6.37031	7.20897	4.26883	8.25094	7.04151	8.42895	6.80841	7.21257	7.87833	8.87925	9.50218	6.64939	4.94614	4.58233	6.40224	9.76152	3.19191	9.67735	10.2917	6.6837	4.99292	7.56345	5.1983	6.38651	8.00263	6.40374	0.952523	6.6626	3.08348	9.42555	3.84613	5.05326	8.4558	4.77727	1.71716	5.8352	4.44863	7.66435	4.73848	2.37185	3.01415
ENSG00000204539	8.51302	2.35247	7.85878	4.54628	7.07664	9.89632	7.0156	7.0753	5.51056	7.0753	3.61315	7.1282	8.68921	6.36002	6.61563	7.8526	8.87516	8.25326	9.4123	6.77782	7.05059	2.0716	5.53653	11.0364	4.92634	7.72054	9.04895	6.05055	4.3558	6.14271	3.42272	6.76544	7.86925	8.06973	3.0009	3.72836	2.85539	5.41465	4.8376	3.68048	9.04131	-1.87078	-0.415574	3.19005	4.60837	8.14293	2.72118	2.86362	1.68663
ENSG00000167754	5.46519	3.49358	6.90244	6.07142	5.95512	4.54536	4.63422	5.62184	4.6741	7.17977	9.08166	6.7507	6.51551	7.17834	7.69566	5.86884	5.09474	5.41897	7.69321	4.91717	7.33198	3.86298	5.02867	6.89814	5.70415	4.75657	7.64722	7.20606	3.05311	6.38724	1.75916	7.10544	1.8498	6.28326	5.00924	3.96727	5.87869	4.70388	2.49443	4.11259	7.11312	3.32109	2.81831	1.60505	4.65989	3.13366	4.42754	0.989962	1.9021
ENSG00000159516	7.80408	6.36227	8.63411	4.81698	9.25673	10.6617	4.92142	7.72942	4.84019	8.46005	4.48515	10.1765	4.23343	4.67933	7.06523	6.78963	7.48275	10.3736	8.91662	8.66632	4.10262	4.4251	7.45907	9.60375	3.7788	7.45907	9.50835	7.53342	4.19506	7.52725	0.46712	7.36999	7.44533	7.27274	0.493126	3.98693	0.356486	6.478	4.64019	5.69393	9.67203	2.80174	-0.132969	1.94641	3.11297	7.13017	2.02843	4.29139	3.86538
ENSG00000134760	8.18593	4.96429	8.27445	9.01244	7.55389	8.75437	5.0374	6.8672	5.953	6.09514	2.88475	6.98973	9.65695	7.79163	8.53128	8.27347	6.63414	4.3372	10.4489	10.2249	3.04407	5.56017	7.80687	8.11518	7.61216	7.2789	9.07224	7.26202	5.77181	6.98066	7.93986	7.41802	6.10598	7.42062	2.78172	6.07972	1.13591	7.32872	5.85047	5.7936	8.46152	2.53595	2.81136	4.47424	8.50701	8.35526	4.34646	4.92142	0.311816
ENSG00000185966	6.92236	3.9428	7.29371	3.6789	4.91787	8.92083	5.71324	8.02763	5.46823	6.01361	2.35137	6.19342	4.94897	6.05746	4.43909	6.97427	6.03123	7.55285	7.62004	5.02269	3.69051	2.39048	4.59546	6.51782	1.52824	6.54379	7.00314	6.07373	3.94485	5.17077	2.95976	4.30267	5.87957	4.5809	-0.903054	4.22454	0.473146	7.79421	1.74401	3.98477	6.89714	1.74566	-0.634186	-0.255296	2.56446	4.63352	2.13744	-0.0687888	0.941987
ENSG00000203786	6.03493	1.67418	5.10839	2.9009	4.82028	7.48466	4.70972	5.22542	4.45569	4.936	1.36911	3.83956	2.97525	6.41193	3.73339	5.31252	5.44258	5.24694	6.64461	4.50366	2.04415	4.98777	2.42801	7.63811	1.12545	4.8245	4.0184	4.62972	2.62798	4.59784	3.2447	2.60612	3.62557	0.255736	-1.8969	2.43421	-0.401735	2.76171	-2.84558	1.04435	6.12841	0.104875	-0.903054	-0.332432	1.11656	4.2967	-0.00426816	-2.9679	-0.903054
ENSG00000145934	8.42895	9.67052	9.13945	9.88079	7.8013	8.6579	8.06652	8.83892	10.158	8.37472	8.21674	10.0093	7.94973	7.5936	8.76933	9.29038	7.59793	9.30511	9.92783	8.91819	10.001	7.9024	9.97625	10.7399	9.79788	10.2235	10.0951	7.98176	8.37472	10.0261	7.70058	10.4937	8.48621	9.40223	9.1642	10.5515	10.8818	7.39154	5.24038	7.24942	8.28543	4.21231	4.86437	7.9301	5.21167	9.32313	7.66908	7.41622	6.84961
ENSG00000170465	11.9476	10.001	10.3321	9.77597	10.2045	10.9408	5.39848	11.1215	9.44767	9.74007	5.68134	10.0951	10.8805	11.6268	11.053	10.7279	9.06755	8.18377	11.7625	11.6026	7.29763	11.039	10.9878	11.7064	10.4937	12.1268	12.2068	9.57777	9.31058	11.0038	11.4584	9.85777	9.63014	10.2733	7.70428	5.316	6.84152	11.7076	6.59481	7.1204	11.6026	7.64722	7.29929	2.99389	10.7399	11.0543	9.05515	6.18912	6.82091
ENSG00000203837	-1.69737	3.93673	2.29476	4.60234	0.749779	-1.10596	-0.345581	4.0136	2.60272	-1.06539	2.70364	2.48093	0.977895	2.93092	0.019855	4.06717	-0.451771	2.92193	5.02607	2.01402	-0.32007	-1.50634	1.85684	4.64613	0.77366	0.339158	5.20585	2.49194	5.02388	6.24478	3.74271	2.41259	0.57437	-1.02446	0.79904	2.41643	-2.10765	2.18628	-2.1394	-2.53295	3.64637	-2.73327	-2.53295	-1.17917	3.9596	0.311816	3.19154	-1.32397	-2.28204
ENSG00000188508	9.3663	3.25473	9.24092	6.91538	5.54617	7.86325	4.6057	6.48415	5.84673	6.69233	5.96992	7.94314	6.66525	9.34938	8.98124	6.20174	6.22467	6.131	10.4162	7.09584	3.96413	3.50671	6.58301	7.45525	2.59376	5.38869	7.94808	8.10721	5.81419	6.12139	2.65895	6.73428	4.40165	6.57764	0.689825	4.12316	0.126032	5.04068	4.52196	5.30786	7.79973	2.34583	3.13176	6.3195	6.08478	6.05869	0.974657	3.00981	2.7915
ENSG00000177243	3.46774	2.75096	4.25021	2.47566	3.42377	4.81674	0.592142	4.87238	2.51927	1.20985	-1.17917	5.54931	3.49493	4.7401	4.98916	7.81088	5.39998	4.59208	5.29103	6.08004	3.9565	2.49698	3.08499	6.24376	1.1405	7.60982	5.25211	0.75189	-0.572906	3.8133	0.883696	2.47265	4.72175	4.95841	0.410059	3.21618	-0.177899	5.77034	2.33649	0.775704	4.94048	-1.95529	-0.345581	-2.04635	-2.63033	2.79417	3.0771	-0.50617	2.82348
ENSG00000186847	12.721	12.9371	12.2928	13.3177	12.0887	12.0887	11.6014	12.2068	10.8658	12.3382	11.6793	12.7883	12.1268	12.9371	12.0519	12.3867	12.4866	12.1268	12.6576	12.3867	12.0519	11.9498	12.8601	12.8601	13.02	12.9371	12.8601	12.5976	12.5407	12.721	12.721	12.5976	12.435	11.3105	11.5764	12.435	12.2501	12.4877	9.76301	11.157	12.4877	9.04288	9.82755	7.58038	11.9147	12.2939	11.7076	11.414	10.6886
ENSG00000226145	5.92288	1.68482	3.34838	6.09861	3.14398	4.45619	4.13503	4.30703	-0.299767	4.86885	0.897925	7.11312	3.60426	7.68712	2.00643	7.16443	7.64722	5.18475	6.12715	3.33551	5.58275	3.41748	7.43161	9.44767	6.4138	6.50458	7.45728	4.49073	6.86104	7.12619	7.26741	4.34343	5.28834	4.35882	5.729	2.6571	1.83891	3.22587	1.10303	3.97989	7.76846	-1.02446	2.49443	-2.1394	1.47595	1.28296	5.20004	0.622545	-0.24889
ENSG00000184148	7.91567	3.38593	4.66179	3.27388	5.63201	7.41622	3.68543	5.06206	5.43467	4.25936	1.67783	7.23552	7.21391	5.56544	7.16443	3.77791	7.65031	2.98762	7.42252	4.78008	5.04425	1.01821	4.54652	5.29719	-1.37568	3.76595	5.40047	8.13338	4.38969	5.37457	1.03779	3.19191	2.64027	9.90561	-0.987372	1.3005	-1.27237	3.86743	2.56995	4.43392	4.13234	3.0827	2.13369	4.43862	1.1523	2.85053	0.988237	0.827817	0.918454
ENSG00000169509	7.6321	6.28814	7.24374	3.60165	9.00346	7.65614	4.84116	8.51001	5.47208	6.73088	3.49528	7.34663	6.73134	8.37208	8.07413	9.53479	6.9365	8.80366	8.88335	7.1474	5.07729	7.61216	5.88424	9.81265	3.22516	9.12966	8.34354	5.96207	4.03212	6.09514	7.14871	5.40399	7.07287	6.33978	0.548417	5.47106	3.63684	7.53129	3.81478	4.80736	7.1876	4.6708	5.84329	4.86722	6.58765	7.70918	4.96765	2.89033	4.54174
ENSG00000143556	9.20465	6.905	9.70493	5.29598	6.9282	9.65695	8.51001	10.8805	10.8513	7.90618	5.58035	7.09196	10.1765	6.76072	7.83099	8.97841	8.63748	10.46	11.7064	7.47399	11.1391	6.36045	9.7119	8.93783	2.98925	11.2695	9.67735	7.71676	6.54417	10.104	9.02602	8.33083	6.95021	10.9268	4.51957	4.84444	8.57025	8.59595	7.25591	7.94808	10.0966	7.00256	3.95335	6.20705	8.43174	6.30704	8.44444	7.03728	6.63076
ENSG00000185479	12.9371	12.0161	12.0519	12.0161	11.8827	11.9476	10.2917	12.1268	11.7341	11.9476	10.972	11.9476	11.8827	12.6576	12.0161	11.7926	11.6268	11.6528	12.435	12.1673	9.45963	11.3735	11.9813	11.9813	11.7625	12.3856	12.6576	12.0887	11.9147	12.249	10.9408	11.7914	11.2121	11.8527	10.2045	9.97625	8.51452	12.2501	9.01853	11.1391	11.9825	10.2168	8.38267	10.8226	10.8658	11.7353	11.5291	10.2235	9.73448
ENSG00000104725	5.42886	7.11773	5.89416	7.13209	2.45534	3.71756	6.83549	6.29238	10.7945	6.79649	5.35984	6.02249	3.9872	7.71676	4.8212	6.04182	3.92543	3.09004	6.84409	10.782	4.40907	5.35238	6.96246	9.97625	8.20562	4.45938	5.16736	0.29441	7.51025	8.49507	7.5677	4.17266	8.63411	5.69479	6.02097	-0.607403	4.66464	7.63321	7.26045	4.68711	6.37359	2.43211	1.67611	0.815577	1.7137	8.05467	5.76023	2.23014	4.84959
ENSG00000189001	9.75434	6.98907	9.24617	5.85454	6.78864	8.93783	6.48724	9.24092	8.66134	8.29856	6.27838	8.78067	10.233	8.52822	10.1218	8.30733	8.57192	7.87681	10.8085	7.61538	6.51671	7.31194	7.3135	9.82008	4.07758	9.95186	9.21493	8.94211	5.64227	8.52822	7.51423	7.41441	7.01734	7.82933	1.84202	6.61996	4.48878	6.79346	7.06523	6.39552	8.17868	6.40486	5.9778	9.25144	10.7003	7.32632	6.04213	4.32214	5.22136
ENSG00000109182	3.27909	2.07096	-4.03249	2.76261	2.31284	2.52148	1.57125	4.22016	3.09358	1.99816	3.97827	2.94823	4.78406	4.3146	3.42308	3.30932	3.20496	-0.111189	5.85774	4.25494	2.10396	2.48039	3.49051	-2.48616	2.73976	3.51244	4.40758	-0.709399	-0.514355	5.58384	4.58209	2.53399	0.971384	1.96429	1.27005	3.89224	-0.728591	3.2143	0.929409	0.8587	0.443429	2.17573	3.56778	-4.83304	4.50754	0.796991	2.37913	0.501679	-2.63033
ENSG00000147381	-4.51382	7.30399	3.83449	7.22761	-1.48768	-2.20872	5.70189	6.30428	3.95363	6.18212	2.82903	2.99594	-2.63033	5.54327	-3.36586	-1.07792	4.94521	6.19573	2.52362	3.11064	-2.44211	3.80446	3.0078	6.96302	4.1318	7.23623	3.88737	-3.85507	2.77641	3.73274	5.04544	6.36809	7.41622	7.40202	4.39571	6.6415	0.790968	3.2439	6.47876	4.47471	-1.39354	-4.03249	-2.5805	-4.24308	1.56152	0.721773	1.14207	1.9073	-2.40124
ENSG00000171889	3.5652	1.41634	3.35804	3.58081	3.81722	0.545717	1.88031	3.63288	2.66599	3.22179	2.94533	3.93007	3.22072	5.06325	2.59191	3.00367	3.66927	4.48148	4.22689	5.7715	3.49994	0.452326	4.85711	4.33194	3.75311	2.98323	4.27964	4.33794	5.17539	4.18849	1.87399	5.19513	4.35632	0.283754	4.07074	4.5658	5.82653	3.77943	-3.27325	1.46857	4.05125	2.23719	2.97858	-3.57938	0.889072	-0.353365	2.8213	-3.46738	2.56648
ENSG00000121742	10.46	8.12524	7.6321	8.64425	6.39328	8.42339	6.92133	9.9199	10.233	8.76183	7.74487	8.39876	8.56874	8.4069	8.23255	7.58038	6.82396	4.40165	9.12966	8.78984	4.55687	6.11315	9.50835	7.81672	8.33336	10.3424	9.32157	7.80269	6.16413	8.16878	5.25919	6.69369	8.38533	7.33198	6.56005	6.09926	4.10562	9.44921	4.85968	7.37509	7.32953	4.95249	4.59473	8.1881	6.54379	7.3708	4.67575	4.28293	4.89395
ENSG00000170454	5.36912	6.07244	5.03996	5.10455	2.47724	4.00545	0.864397	5.26726	4.40833	4.91623	8.14779	5.34692	9.05358	4.93456	8.95071	4.92516	3.33861	4.36903	7.20474	7.22095	3.41889	2.99964	7.8224	3.46739	5.70989	7.51629	8.03673	4.79608	5.66043	7.36484	5.44947	5.76471	5.73519	5.73009	9.6368	0.019855	1.73847	5.23228	1.54935	2.55401	6.61728	3.32635	0.0918918	4.24639	6.20239	8.01099	6.43353	1.98003	6.70859
ENSG00000238271	5.23797	3.64605	4.0773	4.17587	3.94132	1.98344	0.721773	4.44938	3.87625	3.62589	3.55716	2.96096	4.70175	6.88226	3.03608	4.52993	3.41186	4.22765	5.31203	6.86461	5.67044	2.3503	5.67649	5.79866	5.62586	2.05349	6.70456	5.36037	6.60239	5.21307	3.95194	5.92703	3.90495	2.12602	4.91952	5.87697	7.69929	5.03408	-0.58073	2.00016	4.6145	2.43062	3.28163	-1.6091	1.03294	1.53243	4.54489	-1.28971	3.85355
ENSG00000269741	4.57226	4.51525	4.01059	4.00491	1.63166	4.70058	4.04822	4.84279	2.43163	3.95677	4.74456	5.03172	1.06169	5.27411	3.68387	4.25098	3.18891	4.61857	6.78578	1.05864	3.85767	2.22598	2.65945	4.87072	-0.728591	7.52042	4.64349	1.97373	2.19367	1.83655	2.00643	2.19913	2.74209	3.45002	0.513204	2.75627	4.88999	4.26291	0.912732	2.27355	6.23727	1.15502	1.74733	1.2688	0.639995	2.88263	2.77688	-0.408697	2.85846
ENSG00000186832	12.6576	11.3295	11.9476	11.5764	10.8805	12.0161	9.55219	12.0887	11.7625	11.6014	9.6235	11.7625	11.9813	12.435	11.6268	11.4596	11.3924	11.4584	12.2928	12.3393	10.5051	9.93873	11.7625	11.7341	12.1268	12.249	12.0519	12.2068	11.5279	12.0161	12.1661	11.1751	10.4489	10.7959	9.48381	9.94381	10.3233	12.0899	8.99166	9.42989	11.7353	9.92283	7.60112	9.20978	11.5519	11.2513	10.4503	9.08166	8.21143
ENSG00000065618	8.92083	10.1308	9.31058	8.23027	8.23483	8.97684	7.3708	8.37472	8.43734	8.0404	9.61689	10.5753	9.80525	9.67052	8.57831	9.75583	10.3321	9.95186	9.84259	10.1503	8.22123	9.82305	9.56493	10.649	11.7341	9.55219	11.6793	8.23711	11.157	9.64349	10.3527	10.8805	10.6873	10.8966	10.1672	9.37768	9.46718	9.52853	3.83713	8.5912	10.3233	4.78125	8.07222	7.69688	7.2452	9.69259	9.19601	8.99453	8.08893
ENSG00000184995	5.25139	2.48816	4.88929	5.35835	4.89091	3.39816	3.29246	5.01348	5.36857	4.21417	3.33935	3.6731	5.70496	7.19239	4.47811	5.43289	3.6118	5.90531	6.15137	7.51946	6.44689	1.34715	6.77576	5.81851	6.47609	4.63234	6.96246	6.21657	7.04406	5.65468	3.71101	7.34423	4.70801	2.41952	6.34771	7.11249	8.38145	4.78008	-0.831778	2.76128	5.34293	3.53942	3.33335	0.20994	2.64966	1.25582	5.90822	-0.949467	3.96699
ENSG00000182585	5.62017	3.92571	3.99938	5.15101	1.71716	1.84356	0.283754	4.75187	2.17017	3.33972	4.48806	3.82139	4.20076	4.50125	7.10672	6.05559	3.6848	3.14676	6.88604	4.93269	2.93339	4.94965	6.09577	5.30902	6.27804	6.24411	6.27156	2.2694	4.56797	5.51895	6.16185	3.97511	5.44512	2.18437	3.81213	2.35695	4.08441	2.54799	0.315517	1.51292	4.36828	1.02318	3.48183	-0.230926	3.36927	5.65631	4.87238	0.37545	4.57367
ENSG00000264379	5.26062	3.04962	4.35506	5.11719	4.46547	2.96175	3.06616	4.61498	4.05125	4.03212	3.6591	4.48491	3.69874	6.13197	3.77145	4.2814	3.67504	5.92703	5.16209	6.6269	5.57879	2.58031	5.59274	5.12269	6.05592	4.5852	5.1404	5.48091	5.90822	4.94353	3.28958	7.31749	5.8551	3.13487	5.55697	5.18023	6.41755	4.10589	-0.671134	2.20691	5.0062	1.99883	4.26753	-1.87078	2.32086	-0.903054	4.30907	-0.267614	3.71884
ENSG00000184330	7.08481	5.1577	6.8709	2.60174	5.02749	8.95503	5.28267	8.8429	9.20978	6.41193	4.2814	4.67813	7.76194	5.01513	6.44005	5.70989	6.95726	7.94314	9.99271	4.45108	7.42786	1.96224	7.18045	3.02693	1.68482	8.17304	7.62324	3.99799	3.70093	6.73767	6.26528	6.33318	3.80907	8.28302	2.70229	0.849048	5.11078	7.06463	5.19736	6.72219	7.8811	4.85991	1.9679	2.02503	7.37775	4.60163	6.45259	4.86745	2.09801
ENSG00000087494	7.08876	7.91726	7.25084	6.51946	7.86176	8.85089	12.0161	7.28504	10.1489	8.23255	8.55298	8.15195	4.70625	7.28117	7.51236	9.47927	6.68603	10.2045	8.04224	8.68371	7.12748	9.5616	7.22461	9.1151	9.07694	5.35386	6.66484	7.96139	8.46581	7.42884	8.31084	8.33844	7.45907	9.37923	9.42989	8.89573	5.36087	7.57825	9.34534	7.03664	6.80442	5.10168	5.84588	3.26575	3.51176	9.47321	7.02927	6.39663	7.71794
ENSG00000163207	10.0517	6.35166	8.09344	4.88929	7.2224	7.43422	6.22803	7.33111	7.98348	6.5135	4.94307	5.76023	7.64834	8.66478	7.46763	6.67698	5.77667	4.35532	9.25673	9.30123	4.80266	6.15168	7.5253	9.6235	5.5551	10.0346	8.14364	6.33607	4.83901	6.2573	7.72688	6.69818	6.10988	6.57048	1.70768	1.23231	2.25773	6.51271	4.02405	7.21606	6.44344	4.50463	3.10678	6.7783	3.97962	7.35828	4.76152	4.28705	6.36597
ENSG00000112494	1.7448	1.45161	0.255736	0.163215	-4.03249	3.65054	1.90056	-0.690538	3.18251	-1.37568	1.10007	1.22846	2.77331	1.89462	2.20691	-0.149821	-0.326211	-1.98361	2.97694	-2.1394	1.22971	-3.18855	-1.76944	-0.306102	-0.811169	0.159012	2.28612	2.08755	1.10303	-0.531167	-1.65263	-0.306102	-0.451771	1.27888	0.571805	0.461245	0.644786	-0.890772	-1.19457	-4.24308	1.51716	0.019855	-3.70905	3.67662	-2.04635	-0.856918	0.827817	-3.27325	-1.6091
ENSG00000171711	6.36737	4.74291	4.50391	2.45959	2.75368	6.99741	-1.52639	5.39948	4.51525	2.1763	0.687667	6.31309	4.16924	4.98181	7.49831	5.48858	3.68204	3.5736	3.40338	2.21997	3.34298	3.78655	5.1455	4.9341	-1.30599	8.64764	7.33844	-0.926287	0.248122	3.83187	2.06549	4.11286	6.81832	5.29767	1.3935	3.28126	3.06302	6.69543	2.61202	0.213927	7.76446	2.87596	1.59656	-1.42936	3.63684	1.04775	4.7695	-0.345581	4.26549
ENSG00000253947	3.19154	3.22516	2.77776	4.18715	2.31348	3.40592	3.35442	3.00574	4.05893	2.79862	2.70595	3.91889	1.88779	3.30859	4.06633	3.30969	1.93604	3.63354	4.19717	3.52482	3.81478	2.78789	3.97177	5.08567	4.1903	4.08496	3.8437	3.33791	2.95976	4.5191	2.46219	4.22249	3.13896	4.06193	3.49119	4.84185	3.35442	2.92273	-2.04635	1.77237	3.1014	-1.11961	0.240815	2.98401	-1.16448	4.3845	3.21577	2.71748	0.887264
ENSG00000196805	5.28094	0.910868	3.48947	-0.122663	3.35766	6.39997	-0.299767	4.93834	2.69682	3.94193	1.93455	4.73964	-1.35744	1.18901	3.71481	3.94193	1.68755	4.42999	5.00191	3.1428	-0.299767	3.35268	2.64489	4.67742	-1.46724	4.38549	5.22592	1.94948	-1.11961	1.75827	-0.0958251	2.80837	2.76305	4.31633	-1.54652	0.298117	-2.32042	3.21098	0.737067	2.2718	6.09278	-2.20872	1.15792	1.89976	1.46327	2.62608	-0.748152	0.833788	0.425113
ENSG00000109321	5.66991	5.51817	6.60971	6.10731	4.56821	3.69558	3.31216	7.31511	5.31026	4.78244	6.08573	7.16179	5.33695	4.78125	5.51736	7.19239	4.55885	7.27358	6.47916	3.69748	5.90112	5.77295	6.3214	7.81389	4.25829	6.16318	4.5386	4.96863	5.13466	6.8871	2.74558	6.77155	4.24691	4.34971	3.72867	4.05558	7.33278	4.4425	3.80939	4.37154	4.86791	5.40678	5.79896	2.35977	2.50857	5.54119	3.88537	2.59527	7.02525
ENSG00000205076	6.41344	6.35384	7.37509	4.40984	2.60704	6.01847	7.10348	5.34191	7.06777	5.17613	7.47117	8.56874	7.26278	8.31829	5.47625	6.80395	6.73943	7.08876	9.46564	6.91247	7.00314	7.44346	6.46037	4.6497	6.98791	7.81389	8.78447	8.49211	3.58048	6.85274	7.42062	7.51532	7.19962	6.86202	4.22689	7.51532	6.54909	8.81297	4.78478	5.88515	2.18932	7.033	7.47971	-0.105803	5.73123	4.46255	3.35804	2.42961	-0.651701
ENSG00000253660	1.1678	1.8923	1.44738	2.79634	0.625223	1.50558	1.92365	1.20846	2.42751	1.33613	0.823829	2.2051	0.860648	1.80789	2.10778	1.30921	0.817747	1.75668	2.37077	2.41527	2.18874	1.23881	2.15578	3.66678	2.74425	2.98641	2.38354	1.67514	1.26753	2.91939	0.823829	2.66974	1.60411	2.41694	1.9177	3.81181	2.27121	0.019855	-0.728591	0.993393	1.84436	-2.36069	-1.42936	1.15792	-2.90531	2.73335	1.72238	1.42191	-0.111189
ENSG00000170426	4.92821	2.54656	4.38274	2.51222	1.82222	5.17589	3.01062	5.09381	3.82498	3.13526	2.18186	4.79065	3.51039	3.69779	4.00074	4.1048	3.06387	4.18297	4.94755	3.73768	2.3729	1.45694	4.33519	4.24071	1.97228	6.26631	5.44105	3.18743	1.11656	3.73707	4.9811	1.87557	3.07119	2.15122	0.385048	2.38354	-0.490083	4.79303	1.28696	2.32984	4.74197	0.661524	0.518689	1.57031	4.90144	2.45005	0.437185	-2.01659	0.986569
ENSG00000124102	11.3502	9.18936	11.9813	10.3947	9.66372	11.9147	7.51025	12.435	10.3527	11.8211	6.9014	12.0161	6.64591	11.7625	11.1935	9.89001	10.1765	11.8211	12.721	9.2011	11.6268	9.54261	11.8211	12.0519	5.12032	10.3947	12.435	6.04835	7.02758	10.8369	5.71071	11.7625	7.65263	9.65846	5.33967	3.27272	11.0213	10.5887	8.34753	8.31332	11.9487	8.26542	6.52027	11.1751	8.53436	10.1779	9.64501	5.70496	10.0966
ENSG00000257042	3.44479	3.68543	3.86092	3.25473	3.59684	4.99691	8.68218	2.86647	5.34742	4.10748	3.22698	4.76386	1.08209	3.85914	3.52581	4.31056	3.02334	5.94969	4.20944	5.03104	2.78085	5.10745	2.77731	5.13228	4.48418	2.03546	3.08536	4.11424	4.58758	3.4996	4.78879	4.2355	4.03604	4.36956	5.12008	4.82849	2.63789	3.72682	4.32892	3.33935	3.28994	1.43437	2.75234	-1.27237	-1.95529	5.39621	3.32003	2.7078	4.35506
ENSG00000167768	9.55219	2.48452	7.24799	10.8085	4.90431	11.157	6.12587	3.65525	4.63709	4.25519	2.13499	3.25689	9.69799	7.30086	7.40288	7.79558	9.09113	1.80636	10.5995	6.20076	4.92023	6.10403	6.06571	3.22951	3.81509	7.52138	6.89016	5.37961	6.29272	2.13686	5.15653	5.47625	1.94281	6.97485	1.94793	5.08445	-0.287038	7.86448	6.55361	6.47183	11.2905	-0.437376	-1.28971	3.58311	10.972	10.6378	5.2301	3.74971	-2.20872
ENSG00000075673	6.48528	1.33379	5.58356	1.09862	3.90989	6.45412	4.09692	4.05317	6.69369	5.43061	3.79658	4.74856	5.95574	7.22169	3.86772	2.73292	5.84445	4.09093	6.69412	3.464	0.914517	-1.98361	1.19883	3.82346	0.225247	1.10159	2.60801	1.10901	0.535221	3.22951	-3.70905	1.48226	-2.28204	5.94253	-1.07792	3.72164	-1.56824	3.05114	3.44479	4.03604	2.70869	1.20023	1.31529	5.68163	-3.18855	0.17499	1.22194	-0.394293	0.0295399
ENSG00000178934	9.10547	8.78829	9.18429	10.3527	7.04468	6.27263	8.7731	7.96813	9.88854	4.12342	5.21215	7.80269	9.79788	8.23711	4.30832	5.17805	5.21238	6.00682	8.97684	10.0108	9.20465	6.82987	4.79631	9.87308	8.00439	8.99453	6.32853	9.02602	9.82755	9.34378	9.47167	10.2917	5.25674	4.89325	4.84255	9.912	8.78984	7.49347	7.16179	4.83643	8.53585	7.92938	7.41267	3.48813	7.21109	5.53022	5.09381	4.97051	4.88363
ENSG00000188100	4.51957	1.94641	2.89333	1.085	3.03133	4.68664	2.60801	6.19876	0.150658	2.44272	-0.0958251	3.16394	1.14777	3.42377	4.06409	3.44616	3.84223	4.00235	4.15507	1.85758	2.32254	3.69936	1.7137	5.13251	-0.429883	1.0865	4.02157	3.16994	1.24942	0.138945	0.607093	2.30666	2.68041	3.94074	-1.48768	1.89533	0.229394	3.84734	-0.218697	0.237059	4.91224	-0.387154	-0.063915	-0.719015	0.779911	2.98032	1.2349	-0.844082	0.803177
ENSG00000165474	11.6268	10.0261	9.88079	10.8369	8.80753	10.8085	9.45364	11.1751	11.4584	10.3947	9.65695	9.98446	11.0038	10.6365	10.0864	10.0966	8.85491	7.66792	11.3502	10.495	8.37736	9.61993	10.8658	11.104	9.67735	11.8211	11.0201	9.30511	8.20562	10.4162	9.28343	8.76183	10.5398	9.19093	8.45432	9.51454	8.81297	11.0213	6.88909	9.53326	9.00503	7.15286	7.74228	8.56874	9.49603	9.97771	8.08312	8.20341	8.57025
ENSG00000243466	7.92205	9.31607	10.0603	9.69108	9.69799	6.37829	9.24092	6.7041	7.28044	6.96863	10.0951	8.42616	8.08373	5.31697	9.31607	7.27806	8.66824	6.61563	5.18193	7.33362	8.80753	7.66198	8.23027	4.74856	7.81955	5.68108	5.91173	5.51634	5.89387	7.67987	5.66717	6.07045	6.04463	5.4613	6.77724	6.6617	6.68055	11.3936	11.9825	11.3924	11.628	11.885	11.0698	9.85777	10.8226	10.4725	10.2154	11.8211	11.2133
ENSG00000211940	7.30086	7.83099	8.30345	8.73959	8.54363	5.0402	8.3461	5.60396	8.51001	4.86182	7.98693	6.65235	8.36945	2.94281	10.3947	7.09196	7.44627	9.67052	4.52581	0.931218	7.41174	5.1869	6.16944	2.91006	7.85433	6.1281	1.89155	5.50924	4.29618	6.90707	5.4647	0.369282	4.87989	3.3129	5.28292	5.25944	5.23427	9.89779	7.02525	11.2892	10.6378	10.9904	10.4937	10.4824	10.5398	8.15539	10.8239	10.767	8.70493
ENSG00000211973	6.83643	7.77396	7.51946	9.10547	9.03515	7.49924	10.5051	5.69971	6.69499	10.0177	10.9563	7.73711	6.22363	4.08878	5.94494	6.37615	8.83496	6.57678	2.609	7.01333	6.02998	6.61686	8.01682	6.05622	8.25094	5.52028	4.21258	3.4073	4.74173	6.56426	4.12881	5.92469	5.19466	3.303	5.01325	6.87151	5.79417	9.2636	11.5776	10.4937	11.654	11.6552	10.8513	10.0093	9.92783	11.3936	11.0711	10.0776	9.88227
ENSG00000239855	3.99286	6.87765	1.95093	6.62644	6.04708	2.96261	3.90084	3.09835	3.464	5.36885	5.52001	7.72688	6.70859	0.455152	4.51813	4.38299	6.40073	1.72921	1.17916	3.47329	3.80691	4.0797	3.8262	2.77105	4.91811	2.905	2.61347	3.09511	1.67867	5.92318	2.53348	4.92165	3.68893	1.11367	2.07224	4.05585	2.85712	8.36565	8.05467	10.6241	6.57591	11.4384	9.7119	10.8658	7.6022	6.97427	5.55326	7.57407	6.84557
ENSG00000224041	0.839452	3.99087	6.90086	6.59353	4.14572	-1.32397	3.60584	4.69112	-1.54652	2.31572	7.30957	3.41044	4.44451	2.77378	0.790968	2.77018	2.31177	1.74566	1.65083	8.24079	3.70818	0.8855	2.18932	5.94999	3.52078	-0.444243	1.80713	1.24942	0.72833	1.34945	-0.738666	4.89441	2.79547	-0.949467	2.50755	-0.690538	2.54049	7.67384	5.40276	8.65105	7.11384	8.5251	10.1765	9.10068	6.02218	7.35985	6.14734	4.36747	4.22041
ENSG00000211953	8.36421	10.3736	5.1647	6.46472	8.06463	6.13786	10.7134	5.29573	7.52438	7.86176	8.13747	7.77261	7.34581	6.22129	8.87516	7.64612	6.44918	7.778	6.78765	7.4778	7.06711	3.15054	8.95503	5.47058	7.778	6.21587	4.81792	5.74594	6.37176	5.02795	6.32995	3.05234	5.42708	4.20234	5.77527	3.72682	5.58356	9.74157	12.3867	10.46	11.8223	11.6292	10.5281	11.3295	11.1751	9.44326	8.80908	12.1268	12.5987
ENSG00000211972	4.70245	5.35512	4.07702	4.08575	3.28851	3.74483	5.9663	-1.32397	4.24326	4.0443	5.72788	5.23033	4.37078	1.07878	3.80939	3.78624	4.32742	3.37674	1.89303	3.50974	4.85243	3.41501	2.07491	3.08772	5.01325	2.43898	2.26539	3.00367	4.14625	0.532572	5.38064	1.52107	2.4711	0.121957	1.66149	-0.748152	-0.46731	7.09917	9.14594	8.31829	7.26901	7.11056	7.46659	6.83845	6.18474	8.38411	5.3566	6.66041	8.07354
ENSG00000211941	5.13228	7.47874	4.50487	8.21228	6.96183	3.26506	7.42884	4.98416	5.23427	5.73772	7.84112	5.84329	5.41566	3.12576	4.1199	5.43442	8.18593	7.41622	3.13329	6.21009	6.04835	5.09833	4.88386	3.66895	6.84044	4.75775	3.91048	4.91929	-1.0524	4.26983	5.25114	0.318821	6.01599	2.94659	4.0095	3.72713	4.67956	9.01853	10.1412	8.43453	9.31214	9.48081	8.50701	8.98124	8.94211	8.25466	11.2708	8.31332	6.28814
ENSG00000211966	7.54981	7.99912	5.89504	8.31084	7.36314	5.06183	7.03546	5.9461	6.22564	3.61446	8.29126	7.95805	10.0603	3.9653	6.59265	6.4951	7.43062	8.02944	4.93503	6.90448	6.81733	3.91538	6.28534	5.12032	7.55802	4.62853	4.95131	3.59388	5.83289	7.78479	4.66061	4.16501	4.54128	3.33409	5.4647	10.5874	5.62017	12.6586	11.3514	9.76873	11.0543	10.9129	9.99271	10.0864	9.61031	9.35656	10.6378	9.11994	8.207
ENSG00000241351	7.40288	8.56557	6.58681	9.07694	8.49211	4.74361	8.54053	5.56121	5.85659	5.82823	8.05523	9.48991	7.68712	4.52269	9.11028	5.69864	6.25311	4.52921	3.41641	7.38212	6.7517	8.40981	8.47159	5.4248	8.16878	4.64445	5.42608	5.11194	5.27117	5.80327	3.29065	5.34718	6.25199	4.09147	4.25467	4.66583	4.35801	9.47927	11.2905	9.45364	10.5179	10.4964	10.1308	11.5279	10.3321	11.3105	10.782	8.60096	7.72933
ENSG00000231486	8.16032	8.64764	8.63748	9.1692	8.42062	6.37504	9.78324	6.35348	7.51025	8.92083	9.95995	9.58423	9.29966	5.46722	8.41511	7.22682	9.74007	7.3198	5.07496	7.32791	7.77665	8.33875	8.12727	6.42626	8.37736	6.30668	5.18621	5.43977	7.26978	7.77261	6.65407	5.89002	6.60632	3.91451	6.3188	7.41531	6.2135	11.2708	11.5531	11.0038	11.1947	11.9836	11.4584	10.972	11.2892	11.1404	10.8818	11.5043	11.4152
ENSG00000242371	-1.44837	3.4983	4.25333	3.93729	3.61149	-1.22468	1.78316	2.81262	1.70081	4.25494	2.35467	5.6056	-1.44837	1.8968	-0.778532	-1.41146	4.40556	-1.0524	2.75986	2.10778	4.24379	-1.46724	2.81527	3.2106	2.76484	-0.415574	-0.748152	1.86842	3.08927	-0.9139	-0.699888	3.19415	2.87286	-0.9139	3.02413	2.76171	-0.379698	7.90429	6.91195	5.85257	5.49758	6.3014	5.88726	3.69558	5.44258	5.18571	6.90658	5.54434	6.18549
ENSG00000211937	7.58803	6.76968	6.09894	7.0939	5.51296	3.60886	5.00997	4.11718	5.81329	5.29103	6.39774	6.67698	6.30848	2.83895	8.58152	6.2864	7.25013	5.40904	3.98503	4.0655	8.06274	5.17925	6.31603	4.50536	6.42933	3.26322	2.10957	3.86239	7.23408	6.22628	5.63524	3.86329	5.77034	3.23766	4.95577	2.97734	4.24944	8.26167	10.7413	9.57134	9.68571	10.7696	8.46581	11.4811	7.50321	7.56565	8.68021	7.82668	7.27193
ENSG00000211947	8.07796	8.54053	6.96863	7.07287	8.50401	7.48367	8.58474	4.62829	5.85744	7.89991	7.85729	8.23711	7.27657	4.50731	7.10929	7.00554	7.75665	6.84764	5.03007	5.953	6.70498	6.67784	7.72942	4.90709	7.40202	5.20944	7.30804	5.99409	7.11712	6.24139	6.43353	2.82431	5.10697	2.72574	4.15561	6.95899	5.07134	10.4284	10.8526	9.20978	10.7279	10.9589	9.83505	10.6873	10.1129	10.3438	12.3393	8.35124	8.33479
ENSG00000242076	7.8153	8.12727	8.11919	8.34867	6.8054	5.23721	10.972	7.4406	7.16037	10.8369	9.06288	8.12727	9.90414	4.7874	7.25519	6.73672	7.43594	6.46313	4.37503	6.50412	7.2224	11.0724	6.44005	5.15147	8.31829	5.17805	3.68015	3.87767	5.8975	7.64834	7.11571	2.64306	6.19642	4.09801	8.03126	7.96644	5.69785	10.8526	11.3308	9.48991	10.6504	11.2917	10.4162	10.3736	10.3631	9.98592	11.1764	12.3382	10.4068
ENSG00000211892	8.45718	9.26203	9.85016	10.4379	7.04217	4.54464	10.2045	6.32359	8.03126	5.18571	12.249	8.58152	9.12966	6.05181	4.63137	7.83077	11.5043	9.42989	5.7462	8.06405	9.3949	8.77998	5.13515	6.30461	10.0517	5.58909	2.91728	2.46756	5.91774	7.02701	3.09004	2.83423	5.11482	4.67387	4.96959	2.25604	5.13732	11.654	11.8839	9.3663	11.4823	11.2146	12.6576	9.81265	11.2501	11.7636	11.7636	10.0093	10.4613
ENSG00000244575	5.96992	7.25229	4.11044	5.42075	4.77868	2.71979	9.51454	3.85651	4.71374	4.74432	6.66438	5.86239	4.61284	2.67295	6.74928	5.43161	7.63433	2.95854	4.51407	4.51837	5.49888	1.37824	5.06231	4.22041	6.18072	7.57825	2.49491	3.56451	6.00522	5.31001	5.0761	2.52604	2.63927	2.00295	3.42966	3.38876	3.52646	8.11252	9.47321	8.21228	8.03986	8.96251	7.34093	6.98233	7.8753	7.78872	8.46152	7.27358	6.91143
ENSG00000243290	5.67345	8.26027	9.19953	8.16666	6.17407	3.93615	6.17546	4.57153	6.30039	3.9886	6.61014	7.31749	5.37206	2.92439	5.22424	5.58249	6.22435	4.02323	3.16916	5.27243	5.45259	8.82233	5.48301	3.41501	6.24344	3.73707	2.85012	4.25308	5.6002	4.94401	3.89056	0.954205	4.81816	1.72921	5.53988	3.58573	4.69088	8.22712	9.69259	6.97038	10.1412	10.8111	9.23047	10.5634	10.2621	7.01734	11.2322	9.45364	8.66977
ENSG00000211662	9.1493	6.95505	4.53186	6.1605	6.68009	8.99008	6.50581	4.13851	6.14704	3.17824	7.74099	6.45148	8.0571	5.01372	5.77587	6.65107	7.93986	8.08954	2.93997	5.68329	6.64409	3.82859	4.92634	4.95577	7.00675	3.77239	2.02843	3.86886	2.75191	6.26181	8.01325	4.05233	3.71263	1.79524	3.74209	4.20234	3.29876	9.86688	9.98592	8.73226	9.88227	9.45672	7.16179	9.47167	7.32303	8.75592	9.96954	7.39845	6.76732
ENSG00000211950	4.81792	6.2431	7.50122	7.62324	4.16813	1.38057	6.37466	4.16229	6.08994	4.32765	4.93623	5.34866	4.76363	3.62557	6.79943	4.57538	4.96477	8.12727	3.84191	5.03552	5.99167	3.62196	4.23317	4.56531	5.43186	2.96659	2.19367	2.21406	3.90641	4.35632	1.17056	1.43974	4.55544	1.39918	2.33982	2.43737	4.96052	9.63832	7.72806	7.93822	9.87456	9.80085	10.2235	7.80967	5.79474	6.60198	8.57982	8.58796	5.83462
ENSG00000243238	6.45148	7.47594	8.05336	5.7964	5.31377	3.82737	6.75751	2.77776	5.17925	3.71135	5.93246	5.52995	7.11312	2.90377	6.64239	5.38213	5.99661	3.56486	3.0029	4.54344	5.68356	3.28451	6.49235	5.04802	6.53444	4.46961	4.43811	4.39045	5.06511	4.44938	3.99882	2.58375	6.39066	2.56201	4.63853	7.51731	4.18192	8.43041	10.4068	8.76933	9.51608	9.86072	8.13134	7.32632	8.63748	10.5767	7.46468	6.97898	6.69369
ENSG00000243264	7.36758	6.65851	4.52799	5.5978	3.33409	4.50777	2.0224	4.08602	3.34007	1.63342	3.52646	4.7843	5.85285	2.73474	3.26541	4.90617	7.47874	5.89446	3.13094	1.56444	3.39569	1.70253	5.32568	2.09217	5.11171	-0.451771	4.68617	2.23831	1.92365	1.23616	4.20126	-0.332432	6.31023	0.912732	2.6889	0.100506	3.00006	7.61763	10.3132	5.7276	4.83925	10.2945	7.04217	7.54254	8.72498	7.59466	5.56359	7.38895	3.31544
ENSG00000211673	7.06099	8.40963	5.01206	7.56345	5.50561	4.85147	6.80984	5.16591	5.852	4.69987	6.38462	6.33498	6.8436	4.21802	7.34581	5.42228	6.28501	7.34093	3.0337	6.13884	4.79793	4.5287	6.05023	4.4425	7.4778	6.40705	4.859	5.89933	4.47811	6.10887	4.50075	3.05475	3.79087	2.17936	5.63473	8.45147	4.58734	8.67324	9.32866	8.95071	10.3541	10.1979	8.89159	8.94211	9.64349	8.16168	9.60527	10.5398	7.65964
ENSG00000251546	8.69628	9.70493	10.767	10.001	9.02602	6.09577	9.57777	6.48528	8.62406	9.7189	10.4937	10.7134	8.53744	5.65905	9.3382	8.06594	10.7266	9.94381	5.14401	7.95431	8.2417	7.42062	9.41814	8.45432	8.39068	6.67698	5.81936	6.49235	7.03603	8.19245	7.67387	7.30399	8.35382	4.4246	6.36302	7.1967	7.10731	12.7221	12.5987	11.8515	11.7636	11.5543	11.8211	10.5995	11.3295	10.8382	12.2501	11.436	11.2708
ENSG00000239951	8.47159	9.22527	8.74696	9.37198	9.3834	6.54951	8.88335	6.23209	7.94808	9.50835	10.6241	10.5051	8.57192	4.89441	7.90461	7.43161	9.3382	7.44346	5.32817	8.01099	8.28162	7.2224	8.77688	6.11791	8.09735	5.68851	6.4142	5.73036	7.3352	8.69628	8.23711	3.54604	7.25375	5.60237	6.53724	5.66396	7.64155	11.3105	11.4372	10.5398	11.1053	11.7648	11.2121	10.8085	10.9408	11.6805	9.61841	9.49603	11.8527
ENSG00000211663	9.30511	8.79211	6.40145	8.75809	6.66699	3.43245	7.62219	5.04307	5.91684	4.32067	9.77597	9.75434	6.81784	3.81448	6.55602	7.25664	8.43734	7.02817	4.00545	5.59354	9.12966	6.03835	7.04151	5.06348	7.98005	3.09984	4.33418	4.93929	7.48568	5.99377	7.20823	2.3768	6.36079	2.53348	4.7333	3.16727	4.54272	10.5411	8.69074	9.3949	10.9891	10.756	10.7807	7.02986	9.79788	8.68371	10.8966	10.6117	7.78872
ENSG00000211976	3.76967	6.11443	7.4498	4.58451	4.6454	1.6427	3.77145	2.24367	4.94521	2.12225	6.49159	4.95273	2.18313	-0.422638	2.50105	3.67441	4.29012	6.22596	-0.671134	1.21533	1.76568	1.67867	3.0261	2.53997	2.21579	0.150658	1.07572	3.2439	2.80131	0.0873463	1.07412	-0.564783	2.76527	1.81271	1.73007	0.705785	0.950677	7.09059	7.33111	5.36484	5.72734	7.62543	6.63239	5.593	8.58474	8.17014	6.78674	7.60654	5.79555
ENSG00000254709	5.10502	6.70723	6.73335	6.14271	5.65905	3.91656	5.88756	4.11691	4.15507	4.65204	7.42062	6.63754	6.69455	3.22287	5.13802	5.12965	5.38742	6.44533	2.77105	4.64302	4.52149	4.38796	4.3927	4.29747	6.65151	4.1245	3.51441	4.10347	3.97827	3.87236	3.43212	1.9457	3.50433	1.54229	3.83894	6.14963	3.48712	8.68371	10.3438	6.9658	9.92136	10.4298	7.6022	9.82008	8.62406	7.56345	8.80135	7.09126	7.50915
ENSG00000211651	7.62324	8.08373	6.97427	8.0818	6.38988	4.92118	7.47117	6.38426	5.7721	4.80526	6.2169	6.76544	7.21673	3.04803	6.04614	5.59597	6.44455	6.60714	4.20076	5.82021	5.54461	6.14337	6.29935	4.76433	6.90707	5.983	3.4182	4.94023	5.0421	6.21857	4.29139	4.44153	4.60979	3.56646	5.31455	3.71293	4.29852	7.87805	9.59874	9.7189	10.1686	9.77171	7.96813	9.6235	9.05358	7.84234	8.33986	9.41814	10.1965
ENSG00000244437	7.59793	8.77688	7.95139	7.76726	7.48075	5.33044	9.07694	4.90073	6.99332	8.23483	8.42616	8.33336	6.18243	4.86252	8.26733	5.97601	8.15612	7.17	4.65608	4.95723	6.32031	7.00914	7.26126	4.386	9.61031	4.79516	4.24172	4.26291	5.71268	6.03772	4.84397	1.55834	5.57496	3.36159	5.31771	6.32887	4.68051	9.62502	10.6504	9.27805	10.0192	11.272	9.86541	9.25673	9.18936	9.96954	8.86454	9.50835	10.1412
ENSG00000224650	6.03029	7.95972	4.97218	6.23042	5.37206	5.04522	6.70859	4.60475	5.4873	4.25855	5.85425	4.67033	4.62117	3.5016	6.11981	5.60801	4.84279	8.13747	4.87449	4.50946	5.71045	7.70912	6.2864	4.01449	6.26596	4.08469	3.75706	3.03095	4.65372	3.35804	4.93173	2.08547	3.32003	3.11678	2.82903	5.12127	4.29569	9.52229	10.2441	8.38533	8.81686	10.5308	7.70305	7.40635	8.70339	7.31831	9.48535	7.32385	7.27048
ENSG00000211675	7.07406	9.27269	9.57134	8.67868	8.0876	6.35128	7.65497	6.32887	6.39883	6.44571	9.24617	8.92083	9.03973	5.21721	6.84557	7.91058	7.8153	9.14437	5.66527	7.38295	8.57831	6.3405	6.50661	4.75844	8.87516	5.99347	5.80096	6.36527	6.11443	5.61859	5.79217	3.8202	4.35098	4.4606	7.00256	7.41084	5.37936	11.1947	12.2939	9.29423	11.8527	11.8538	10.1672	11.9147	11.0698	9.70644	11.1227	9.79054	9.35656
ENSG00000211943	8.31829	8.43174	5.45339	8.26027	6.57888	5.38816	8.25559	1.46646	6.1454	5.01513	7.02986	6.55442	7.18612	5.45491	8.0349	6.12522	7.37428	6.66568	3.32146	5.90175	6.60546	4.3327	4.74361	4.67837	7.25013	4.7996	4.82237	3.74941	4.2873	5.4657	6.11821	2.12408	4.53453	2.91091	4.74786	5.1043	6.31198	8.78222	9.79203	8.86702	9.65846	10.0122	8.64425	9.58423	9.424	7.65263	9.02305	8.47741	6.61811
ENSG00000211640	8.06652	7.19171	7.92848	6.40262	5.26578	6.424	5.55034	5.08567	5.04591	4.41348	6.88396	5.48328	9.75434	4.99079	4.1393	6.08448	5.98454	9.02148	3.7204	4.38149	4.87823	2.84593	5.65386	3.92515	7.48671	4.2683	3.99882	3.37209	3.46774	7.4406	5.36782	4.19559	3.7872	2.83895	4.85547	4.58113	3.88595	7.83654	9.58575	9.1642	9.9293	9.90708	7.5477	7.86027	8.3461	7.46562	8.73016	10.0346	5.45209
ENSG00000259261	4.73448	3.97934	4.4435	4.71868	4.99572	-1.56824	1.40034	2.57343	3.57455	0.233382	7.64037	3.69656	7.10471	1.03937	-0.408697	-0.890772	5.19658	5.41108	1.21376	1.17916	1.79684	-0.177899	1.20554	-0.680541	4.26574	-0.738666	0.443429	-1.48768	6.18474	-1.25499	4.83995	0.18245	1.16091	-1.34114	0.72833	0.434099	2.45058	6.97956	9.28499	5.97304	4.29265	7.32632	6.33944	7.7753	6.2223	6.51391	8.67672	6.94749	4.73283
ENSG00000211648	8.32329	7.89835	6.40741	8.76183	7.7514	4.10562	6.58927	4.54896	7.09854	2.91728	6.13496	7.02645	6.56881	2.26596	9.19953	5.79188	6.50502	8.45718	3.56646	6.75977	9.30511	4.96959	5.57607	4.32361	6.95726	5.69393	3.45787	3.58311	4.12097	4.52677	3.94738	2.32471	8.0349	3.47087	3.70063	4.03912	4.39794	8.32974	8.49064	8.44015	10.8098	10.6644	8.21005	9.49603	9.11028	7.90429	9.07851	10.1672	6.48217
ENSG00000244116	9.19444	9.47167	7.66673	7.92045	8.57831	7.60008	8.83892	6.42027	8.92083	9.76152	9.81265	8.39337	9.97625	3.92952	8.01147	7.24942	9.63014	6.7507	5.72674	6.13335	6.76544	6.11474	6.58968	5.39245	7.6321	6.16579	5.88424	5.1983	8.39337	7.80687	6.53884	-0.326211	7.6265	3.39149	5.00546	10.9878	5.41081	9.66523	12.053	10.0093	11.3308	12.295	10.7134	10.8369	9.6368	9.14594	9.5793	9.96808	9.07851
ENSG00000211598	9.37198	10.0093	10.2917	9.9358	8.59444	6.27529	11.6268	5.98329	9.03515	10.2818	10.214	9.07694	8.49211	6.16478	7.53024	7.81652	10.0864	7.88138	6.13035	8.15958	8.31829	7.60446	9.08639	6.28675	9.05822	7.08288	6.22058	6.88285	7.81813	6.03029	6.61481	9.73299	8.15612	4.88129	6.93092	8.48621	6.02904	11.4823	12.1673	11.4584	11.4372	11.917	11.3711	11.6528	11.5764	11.7076	10.9268	12.9371	12.9381
ENSG00000211959	8.60096	8.34098	8.04224	8.78447	9.34378	7.26278	7.60654	6.44086	7.25895	6.76686	8.71414	8.25326	7.71928	5.88756	7.52725	7.60547	8.59769	9.79788	5.25016	8.29267	6.82889	6.44344	7.06711	4.89186	8.25559	5.02818	5.66313	6.14606	7.79576	8.71414	7.33932	5.13181	8.98565	4.36853	5.10574	7.69688	5.19561	10.0966	10.6758	10.9878	11.0051	11.6037	9.74719	10.7534	10.4379	10.4175	9.85164	11.053	9.82904
ENSG00000211970	5.40726	6.97898	2.91139	5.71734	5.84445	1.33379	6.42702	4.14144	4.08685	2.11711	6.88341	6.65763	4.7954	3.23802	3.57329	4.23679	3.75277	4.51861	-1.79485	4.02185	2.24486	1.95714	5.62936	2.90294	5.66552	2.71606	1.95578	2.81484	2.71006	0.790968	2.6785	3.82346	2.17452	1.84356	3.78687	0.422047	3.52549	6.17007	8.18947	3.82168	8.56708	8.19083	6.05119	8.42895	8.05898	8.39751	6.22467	6.37249	6.97485
ENSG00000223648	3.28048	5.36087	2.72709	3.38519	1.50449	0.635295	5.21673	2.23549	2.67803	0.920441	2.23831	4.37376	3.04962	2.34366	4.6916	0.850887	5.33967	-0.373349	1.33848	4.96813	3.42308	3.65084	-0.99915	2.3947	4.67529	6.23512	2.45908	3.50466	2.29589	0.988237	0.763022	1.68755	0.233382	0.416165	0.26288	-0.680541	2.6785	6.84313	8.39751	6.17335	8.07163	6.53444	5.85047	4.94283	4.89627	4.54922	4.10095	5.85047	3.69331
ENSG00000211974	4.51646	4.36828	4.58614	5.30976	4.12071	1.1807	5.03672	3.77145	3.86092	-0.195435	5.47156	5.583	7.64952	1.96293	9.88854	2.97896	3.41147	6.9256	3.15585	3.68959	5.11029	1.10747	2.6889	3.21354	5.48646	1.363	3.71202	1.90424	3.26358	4.23865	2.644	-0.429883	2.25773	1.55441	0.849048	0.767231	2.68795	6.88808	8.33226	6.99506	8.41383	9.27582	6.73989	7.5062	8.04964	6.06793	5.52995	8.31084	6.00398
ENSG00000211935	4.40339	6.6856	1.33613	5.73971	7.20541	-0.728591	6.08933	3.55084	4.32866	3.65749	6.4484	5.43696	4.28881	0.510332	0.17499	4.04849	7.35002	4.44299	3.74362	2.82049	4.82004	2.564	5.35013	3.46026	5.80725	0.550895	-0.379698	2.99098	4.70129	3.64154	3.44274	1.63432	3.45682	2.98842	4.38625	0.604718	3.40303	7.67146	7.97449	7.05237	6.87709	8.17576	8.69628	7.76859	7.5477	7.91851	7.24374	9.18936	9.40803
ENSG00000211893	8.83496	11.1935	10.3527	11.0201	9.29423	9.355	8.38533	6.87404	10.3321	6.7018	9.72593	10.7399	10.972	7.33278	11.3502	9.43734	10.0517	8.95071	6.8677	8.09281	10.9408	8.6507	8.53128	6.49394	11.2695	7.71928	7.38037	7.5062	7.85138	7.93334	7.39238	4.22999	7.2545	6.35533	7.85878	6.11632	7.73316	11.5531	12.2501	12.2928	12.7221	12.1684	10.233	11.7625	11.9813	12.5418	11.7353	11.1391	11.3105
ENSG00000253364	4.32013	6.96807	5.16614	6.65454	4.33769	3.69462	3.36788	3.54921	5.22113	2.20982	5.79698	5.13157	6.22401	-0.122663	4.41594	5.30809	5.35287	2.79814	2.88134	4.29491	6.54824	4.10937	2.8724	3.69237	7.20753	3.63516	2.30098	3.03175	2.82348	2.78659	1.61085	0.801248	3.28597	2.33094	0.909089	1.31042	4.27915	7.08744	8.9566	7.52042	9.3342	7.8234	6.46902	7.32953	7.79852	8.88492	6.69369	5.71099	6.79846
ENSG00000211965	6.45801	6.78174	8.95503	5.27018	5.48932	1.96361	3.46432	3.95222	5.53911	3.86239	6.42063	5.04282	3.74729	3.08927	3.70973	4.64851	5.13802	3.51909	2.37005	6.37066	7.1204	3.09874	4.59401	3.59943	5.17874	2.19977	3.56583	3.67057	5.43417	3.66427	3.5181	3.69558	0.910868	2.28497	2.12344	5.48011	4.44129	7.8903	9.51608	6.46709	7.07028	8.63716	7.42976	6.69046	7.94808	7.09788	7.43594	8.52516	7.58364
ENSG00000211949	8.14158	10.158	9.97625	8.83892	8.21228	6.6028	8.99453	6.47183	6.61151	7.98693	9.17421	8.87109	9.912	5.44588	9.43579	7.52918	9.05822	10.9104	5.55138	9.70644	8.34098	7.78583	8.24862	6.96923	9.03058	7.17131	6.53114	6.45412	8.45718	7.8013	7.05549	5.64092	7.44895	4.57874	6.04182	9.355	7.35828	11.1404	11.7353	11.3295	11.2513	11.8234	10.6241	10.5166	11.3502	11.654	10.6008	12.5407	10.5064
ENSG00000211611	6.65503	4.95202	3.05514	4.49877	2.80925	2.04162	0.240815	2.01333	1.45056	2.78085	3.53975	2.86444	4.61378	-1.0386	2.19608	3.35659	2.3734	3.11334	0.796991	1.7137	-1.02446	4.3442	2.07872	-0.105803	2.74874	1.16642	0.283754	2.02985	7.48856	0.719664	0.0962511	-0.213227	0.683053	-0.890772	2.16766	-0.555987	3.34225	7.31194	5.9223	6.40336	4.29516	7.34581	5.57336	4.53716	6.23935	2.88009	6.039	3.84191	2.19735
ENSG00000211897	6.55805	6.76215	5.73009	6.69182	7.41802	7.61429	5.70469	5.1778	7.9415	5.22043	5.91862	9.3382	9.34938	5.81823	6.63795	6.05806	8.46292	5.32793	2.68654	6.87972	5.06063	5.78201	7.32461	4.62618	9.20465	6.35568	5.5801	5.78815	5.84815	5.36832	5.38742	9.96808	5.23033	3.55116	5.02459	4.89724	2.92727	9.91347	9.44921	11.3502	9.63165	11.332	9.20465	10.6617	8.60096	10.9891	9.37923	9.13945	6.44763
ENSG00000211956	7.40732	8.69628	6.63157	8.65447	8.01682	4.74268	7.10792	4.59784	5.46392	3.57488	8.66478	7.69199	7.69934	1.84202	5.32221	4.41497	7.54043	4.15081	3.7044	5.71598	6.99919	7.52438	7.57196	4.68192	6.3649	4.39193	4.38771	4.10562	4.43342	4.14063	6.52105	8.80753	5.02914	3.13636	3.88414	4.06801	5.39221	8.10459	10.3855	8.43734	10.5295	9.19758	10.4824	9.20465	8.28402	8.03803	8.38411	8.95936	6.0698
ENSG00000243955	5.20585	2.71139	-1.22468	2.57294	-2.84558	3.67922	0.318821	5.06397	-0.422638	0.961059	-2.10765	-2.90531	-0.856918	0.259456	-2.48616	-3.36586	-2.20872	-1.82043	-0.699888	-0.903054	-2.48616	-2.53295	-3.18855	-1.41146	-2.53295	-0.616401	-2.84558	-1.06539	-0.52261	-3.03641	-1.8969	-1.79485	-2.48616	1.42975	-2.24492	-3.11109	-3.03641	3.23586	3.28011	3.17337	-2.84558	4.44522	5.82278	4.47543	-1.845	-3.36586	-3.36586	-0.572906	-2.48616
ENSG00000196344	6.75883	3.10987	7.713	6.41869	7.11977	7.40459	5.03339	4.97824	3.66801	6.6701	2.78659	3.60852	3.39495	7.05427	4.79303	2.23719	1.21806	1.24815	4.85547	0.954205	0.678465	4.69397	1.50878	-1.06539	3.99514	0.229394	-0.0534725	3.03685	1.75248	2.27299	0.556215	5.23523	1.49487	1.15645	3.50877	2.66599	1.28155	6.59654	5.77889	5.48481	3.95363	3.36121	5.8352	4.59832	4.93623	1.88031	1.8968	5.08349	6.51863
ENSG00000242515	5.84061	3.76472	1.96224	-4.66937	-4.24308	4.25415	-2.84558	3.38733	-0.616401	-2.78676	-0.778532	-0.287038	-0.821591	2.16153	-2.44211	-1.02446	-4.75891	-1.58787	-3.11109	0.0098967	-1.845	2.07035	-4.24308	-4.24308	-1.34114	0.464128	-0.408697	-3.18855	-4.51382	-2.36069	-2.01659	0.452326	-4.77118	-0.572906	1.9073	-0.166696	1.44511	4.10182	-3.18855	5.07376	-2.40124	3.27839	6.03866	2.54259	2.2694	-2.73327	4.10963	4.06274	3.37606
ENSG00000243135	3.64925	-4.03249	2.75051	3.37422	2.7946	3.91451	3.10642	1.68576	2.1721	4.29852	2.09865	-4.03249	-4.24308	-3.46738	-3.27325	-4.03249	-3.70905	-3.85507	-4.03249	-3.85507	-4.51382	-4.51382	-3.57938	-3.36586	-3.85507	-3.18855	-3.70905	-4.03249	-3.70905	-3.57938	-3.85507	-3.46738	-3.46738	-3.57938	2.30731	-1.35744	0.407078	1.64545	4.23183	3.09911	-3.70905	1.73261	2.51524	1.82296	0.899843	-0.680541	-4.24308	1.83499	2.02985
ENSG00000108602	6.80141	3.48183	5.73914	6.9343	6.98625	8.91662	7.29057	7.12168	5.51817	6.44689	2.04542	0.639995	4.64899	5.33267	1.83966	5.04282	2.68981	2.87032	4.6968	3.07156	3.50397	5.20967	2.64212	2.4639	3.21354	1.11046	4.75539	2.0435	1.54526	2.1695	3.55427	5.38416	1.02661	6.10824	1.93314	5.23427	3.53352	7.33437	7.47117	5.96421	5.13015	5.6967	7.50412	4.13557	5.57053	5.01843	3.07872	6.74367	3.35908
ENSG00000133636	4.47401	3.20872	-0.651701	1.03779	4.44548	2.20575	-0.699888	10.1129	1.23365	3.44479	5.03339	-2.20872	-1.87078	2.60992	-0.267614	-0.738666	4.49706	1.78316	-0.974134	-0.122663	-0.422638	-0.236829	-1.1494	-0.96142	0.0695927	-2.24492	-2.1737	-0.937467	-0.987372	-2.63033	0.335941	-1.21001	-0.387154	4.51407	0.0740803	0.266424	-0.177899	6.40224	5.11147	1.29309	-1.63078	7.42786	9.3949	9.32157	0.553483	-2.48616	-3.03641	-0.429883	6.35678
ENSG00000163209	11.6014	10.4489	5.60345	5.80698	9.15922	9.19953	5.62665	11.4584	6.75508	7.29847	6.20274	5.27117	9.12479	12.1268	11.3092	10.0361	4.26291	6.52186	11.0364	8.2477	7.76726	11.885	8.3461	7.21036	4.28318	8.46005	5.71294	7.30163	5.10217	4.52946	6.4979	6.17171	6.08448	8.10459	0.691991	5.37856	6.72171	10.2441	6.69634	10.0603	5.44387	7.85531	10.214	11.8827	10.767	7.25229	5.42708	5.82138	8.56708
ENSG00000227802	5.55299	2.34865	5.15437	5.57078	5.19054	6.43201	5.29297	3.9263	4.80054	6.80742	3.86361	0.734915	1.85302	-0.564783	0.589713	0.46712	-1.52639	0.0381577	-0.225084	0.475873	1.65261	3.79417	0.687667	0.579585	-1.06539	0.763022	0.033914	2.73883	0.394424	-1.34114	1.02983	2.4639	-0.890772	0.20994	3.86944	1.8032	3.08153	4.25621	6.71233	6.71189	-0.811169	4.02012	5.01161	5.04567	3.5536	2.09469	4.14973	4.94826	4.26009
ENSG00000244474	3.64093	0.206177	2.99635	3.52183	2.94909	3.96385	3.07347	1.50234	2.23195	4.65774	1.90499	-0.0138514	-0.444243	-0.287038	-3.70905	-1.1494	-4.03249	-1.13499	-3.70905	-2.04635	-0.514355	0.943725	-3.85507	-0.373349	-0.719015	-2.44211	-1.21001	-0.728591	-0.844082	-4.03249	-0.379698	0.819848	-4.24308	-1.21001	1.91624	-1.79485	0.723854	1.7806	4.49464	4.21231	-1.76944	2.11648	2.74694	2.01333	1.04435	-1.39354	1.76991	1.97791	1.78969
ENSG00000148053	8.64425	7.05857	6.79299	3.93126	7.00554	9.08639	7.3352	8.11719	7.30636	7.18112	5.89474	3.09984	5.1703	6.62044	3.73927	1.73007	3.77451	2.4975	0.673251	3.25362	1.7448	3.62621	1.65529	2.44541	4.44643	0.918454	0.400802	5.91296	4.70949	3.14676	1.68919	2.4586	2.86565	2.55401	3.73832	1.91168	0.712854	8.17654	7.93298	5.90851	3.74792	6.38389	6.74636	9.37198	2.72118	2.35584	3.05628	3.87353	5.30786
ENSG00000240224	3.60951	-0.699888	2.80882	3.41641	2.33982	3.26541	2.52203	1.56257	0.29441	4.27401	1.72409	-1.95529	-1.10596	-0.597898	-1.39354	-2.1737	-4.24308	-4.03249	-4.73342	-1.44837	-0.359749	-0.0850197	-2.20872	-0.345581	-2.1737	-3.36586	-1.54652	-0.514355	-1.09297	-2.78676	-1.46724	-2.10765	-4.51382	-1.56824	1.77661	-0.868853	0.190587	0.916727	4.17136	3.4847	-2.28204	1.85758	2.25364	0.941987	0.225247	-0.564783	0.206177	-0.183318	1.30804
ENSG00000167165	5.28541	2.521	4.99882	5.95151	4.96289	5.97023	5.15653	4.1676	4.71467	6.92288	4.17348	0.649495	1.39798	2.19608	0.668467	1.31161	-2.36069	0.202316	-0.408697	0.17499	2.22118	3.40873	1.01821	1.91476	0.202316	0.870404	0.529841	1.26365	1.04435	-0.326211	0.569096	2.42801	0.126032	-0.401735	3.53147	0.22148	2.84551	4.49098	5.97809	6.09182	-0.149821	3.75247	4.50026	4.18246	3.1436	1.01992	3.84075	4.58378	4.21623
ENSG00000233445	5.55061	2.71888	4.56773	4.80759	4.59138	6.14734	5.08208	3.2465	4.60117	6.41531	3.01886	2.08216	1.71281	2.21877	0.627768	0.803177	-0.719015	0.866176	-0.879378	0.986569	1.76071	2.89629	0.910868	1.24302	1.28155	1.19189	-0.572906	0.887264	1.35195	-0.616401	0.138945	2.45158	0.305069	0.612269	3.39887	1.63723	2.19913	4.05288	6.05364	6.17138	-0.903054	3.85001	4.23317	4.24996	2.64584	1.14927	3.12414	3.78655	3.03564
ENSG00000228445	4.68593	2.74471	4.34896	4.60813	3.95424	5.3756	4.43762	2.51376	3.72287	5.72926	2.94659	-0.0850197	-0.46731	0.796991	-0.32007	1.47695	-1.32397	-0.422638	-1.48768	0.717093	1.47905	2.15514	-1.25499	0.841429	0.305069	-0.699888	0.217849	0.391375	-0.50617	-1.10596	0.198256	2.26998	0.0517671	-1.23984	2.88392	0.683053	1.60309	3.66678	5.6669	5.4994	-0.155601	3.18018	4.17983	3.8136	2.41743	-0.46731	2.96175	4.5287	3.40624
ENSG00000198074	8.33589	6.8269	7.79852	7.51839	7.52624	8.57511	7.40635	7.37255	1.62503	6.59952	5.41871	4.20181	6.82345	6.6617	1.57922	6.39328	4.95912	5.58934	6.60506	3.76904	5.82593	5.54198	5.70552	3.72992	4.18454	7.23408	7.05296	3.9737	6.00952	6.97202	8.85089	3.23802	5.21238	3.05197	3.91479	-0.408697	3.57267	6.30004	7.68708	8.64086	6.88125	6.62392	6.86151	6.3649	7.8224	3.68145	6.96183	4.74221	7.55389
ENSG00000151632	8.87925	4.82895	8.07222	7.37854	9.23569	9.88854	8.244	5.71379	6.06822	8.42895	5.18621	3.40697	3.34298	6.97095	3.4878	5.53522	7.28977	5.87986	5.34742	5.01206	6.64504	6.6269	4.02462	4.71751	4.52531	4.37953	4.6511	4.34597	4.6302	3.53545	6.95899	4.9927	6.33568	6.30988	7.22761	2.27807	5.64388	8.02711	11.2513	9.3382	4.22639	5.2697	6.19375	9.0959	5.44769	5.63739	5.71901	6.385	7.58803
ENSG00000127249	5.85079	3.53481	1.62042	3.95278	2.76083	3.84971	0.126032	5.75123	2.02103	2.50511	2.17334	2.52706	2.01611	5.7182	3.88567	1.99605	0.903687	0.104875	4.89441	1.67418	0.440027	2.88991	1.17621	-0.122663	0.0962511	0.661524	2.81304	4.31411	1.28817	-0.195435	0.57437	1.46542	-0.634186	0.217849	-0.0534725	-0.642826	0.352899	4.14441	0.962712	3.54828	2.91438	2.85411	6.39736	6.54743	4.87261	0.504694	0.142989	3.60234	3.88178
ENSG00000178836	3.98748	1.54127	3.4795	3.92287	2.84718	3.8437	3.00941	1.50449	3.43072	4.74525	2.16023	-0.366276	-0.974134	0.524016	-1.25499	-0.267614	-1.52639	-0.811169	-1.845	-1.07792	0.391375	0.666081	-1.58787	0.0829914	-1.02446	-0.02874	-1.23984	0.981384	-0.100883	-1.25499	-1.07792	-0.890772	-0.844082	-1.48768	1.47063	0.473146	0.907363	2.51222	4.55092	4.77798	-1.63078	1.82537	2.77378	3.03978	1.61265	-0.379698	1.97722	2.94281	2.73791
ENSG00000165841	3.03647	0.592142	2.06549	0.940221	1.63056	2.77776	0.495897	3.86857	2.36258	1.63056	-2.01659	-1.23984	-2.07521	3.82314	0.940221	-1.19457	-1.98361	-1.50634	1.6287	-0.218697	-2.68312	0.767231	-0.0797868	-0.52261	-2.84558	-0.16134	-2.40124	1.68663	-0.758626	-1.845	-0.189124	0.0562637	-1.845	-2.28204	-1.74474	-1.06539	-2.1737	1.21248	1.18901	-0.789759	-0.255296	2.67341	2.39258	4.11424	-0.811169	0.325526	-2.90531	-1.21001	1.14643
ENSG00000171401	9.59071	10.8954	6.18438	8.23483	6.53114	7.60323	5.04923	11.0868	7.74748	7.11977	6.69499	5.78729	10.4379	12.5407	11.0038	10.4725	4.6942	7.84404	7.79025	5.50952	8.54985	12.3877	8.91662	4.59257	4.82825	9.34938	5.458	5.85717	6.96355	4.65727	6.01299	7.50412	5.46904	5.62854	6.4385	5.2633	8.11652	10.9421	6.80688	9.51454	6.79254	9.46872	11.5043	10.2427	11.8515	7.64612	6.40934	8.4687	9.15583
ENSG00000145113	6.478	5.60587	1.42519	2.38354	1.85056	2.67903	-0.429883	7.85878	3.75646	5.30638	4.16072	3.56348	3.66489	8.18377	2.32878	6.15786	4.3447	4.9167	0.8855	1.75668	0.817747	6.09894	1.89462	1.75414	-0.043016	3.82978	-0.719015	5.49991	2.61202	-0.0687888	4.87681	0.582168	0.790968	7.87957	0.225247	2.31402	2.17995	6.81733	4.17587	5.87524	1.9502	7.98604	8.56557	7.52823	5.56862	3.12977	6.9818	8.11119	6.35856
ENSG00000185860	3.98187	2.51783	2.72118	0.856795	5.11505	2.79059	4.50826	5.2719	4.59569	5.53494	0.510332	0.269808	0.229394	3.79958	0.925763	0.198256	0.582168	0.625223	2.41743	1.0413	1.2194	2.89876	0.821869	0.831796	1.01821	1.58785	0.68085	3.87353	3.19191	0.870404	0.639995	0.760831	1.05236	3.65207	1.27628	1.54427	0.617335	5.04498	2.09993	5.38238	2.0403	5.26187	6.19642	2.16824	0.954205	2.02303	0.159012	4.55615	4.62428
ENSG00000198848	6.78078	3.07388	6.73382	7.2188	2.88392	4.40484	7.33932	2.25018	0.739219	4.60523	4.60428	-1.72192	2.09148	1.05864	2.30551	3.00941	4.21674	3.54732	2.71051	2.35247	5.48702	1.26365	2.58719	1.41286	0.365966	1.69724	2.84331	2.85183	3.22841	3.18743	2.14165	2.31511	1.41857	2.53947	2.29929	3.05588	2.0257	4.93787	8.01099	6.36527	2.43313	3.79689	4.92376	3.90316	2.46219	3.15972	4.34293	1.08055	3.54204
ENSG00000169474	12.1268	8.13542	9.15425	7.83099	9.88079	10.7807	7.95139	11.8515	9.27805	9.75434	5.29969	9.25144	7.52624	11.2892	10.972	11.2133	7.14007	7.3881	11.9147	10.2345	7.69934	10.3146	10.104	10.1672	5.08663	11.1751	10.2427	11.1215	6.77623	5.9533	7.77261	6.89914	8.2697	10.5411	1.36679	7.66911	3.58861	11.0377	7.79558	10.5874	9.56646	9.33575	8.44863	10.767	8.831	9.5793	5.61287	7.06217	9.46117
ENSG00000234143	3.47052	2.61302	1.15083	-1.37568	-1.22468	3.13366	-1.23984	1.21114	-0.738666	-1.1494	-0.987372	-1.19457	-1.56824	-0.498192	-0.987372	-1.63078	-1.23984	0.301685	-1.37568	2.33593	-1.34114	0.0245391	-1.19457	-0.408697	-0.879378	-0.738666	-0.172224	-1.37568	-1.0386	-1.06539	-0.879378	-0.616401	-0.758626	-1.28971	1.14494	1.53942	0.0098967	2.4326	-1.54652	4.20154	-1.23984	1.99052	4.00208	4.06326	-1.67513	-1.11961	2.29649	2.11648	1.56544
ENSG00000156284	4.17292	2.91768	3.04604	4.09692	3.87851	2.50305	2.0257	-0.373349	0.0606791	0.545717	2.92966	1.33966	1.43547	3.51107	-1.30599	-1.16448	1.13438	-0.949467	-1.69737	1.13906	-0.868853	0.150658	-0.482307	-0.811169	0.57688	-1.21001	-1.28971	1.08809	0.932902	2.03754	3.36401	-1.07792	-1.13499	1.90056	-0.651701	0.870404	-0.373349	2.65528	1.05236	1.04283	0.0381577	3.78932	7.98176	5.08519	3.25473	-1.42936	0.683053	-1.22468	4.48708
ENSG00000168481	0.434099	3.39495	3.21773	1.54427	3.07428	4.12825	3.33935	6.03463	5.00833	2.97612	0.391375	1.15645	1.53035	3.1329	-0.949467	3.53147	2.16824	1.81192	1.73094	-1.52639	-0.690538	-0.856918	-1.44837	2.43211	-1.0386	2.91184	0.668467	0.726071	-0.661334	-1.02446	3.47918	-3.27325	0.864397	1.90424	0.0426479	2.61682	-0.748152	4.39794	1.68663	3.70123	0.87803	3.26394	2.79014	2.72797	4.40733	1.99951	-1.06539	1.15083	-0.661334
ENSG00000105388	7.25591	3.88148	1.62132	2.09344	3.05272	1.63913	3.03727	5.02843	6.29793	3.72441	5.86855	2.30098	2.68703	8.28162	1.91337	5.35984	2.93619	2.15321	5.03972	4.25829	1.31042	4.45355	2.19794	0.620031	1.12709	3.27017	1.19746	6.40486	2.39862	0.146843	1.85599	1.25204	0.862576	5.16979	0.507482	0.0562637	1.76071	4.84444	3.43651	5.29495	2.10336	4.76363	9.50218	8.12727	4.51113	3.22251	5.65413	7.95972	6.67464
ENSG00000171658	8.19901	3.54828	6.89549	7.79852	7.4498	6.19014	6.98973	4.56316	6.42857	6.68191	3.54371	3.90867	1.88415	3.61015	2.43578	3.2072	2.55351	4.27757	4.04051	0.403948	5.79501	3.28489	3.14981	3.73957	3.65461	3.07192	4.8442	4.47471	2.58668	1.57822	3.9471	4.52845	2.87596	3.82405	4.59713	2.34919	4.27605	5.92825	7.61886	6.96923	3.7601	3.2827	3.83243	5.16638	2.37798	3.00449	4.18085	3.90374	3.42795
ENSG00000136694	3.63193	5.42429	-1.37568	0.134842	2.85671	2.60801	-0.105803	5.07134	2.59932	3.94991	3.70033	1.17056	2.6032	5.77724	5.25919	5.5239	0.0695927	4.09389	2.91272	1.94356	1.97228	6.66438	3.76687	1.36059	1.27765	4.366	2.3768	-0.32007	0.0562637	0.75189	4.0184	1.63626	0.57688	1.21248	-0.937467	-0.0138514	2.76305	6.08198	1.10901	3.41573	3.86419	3.87209	5.1785	3.51341	5.2697	1.17916	0.991602	-0.415574	4.29645
ENSG00000267056	6.5983	3.85384	6.72813	4.97849	7.63098	6.41794	9.18429	4.1911	3.92484	8.04964	4.44766	-0.379698	1.52619	1.66505	0.138945	4.51211	-1.30599	3.32936	1.99673	-0.987372	4.87472	3.71101	3.81722	4.0797	3.27682	1.98915	2.85097	1.25582	0.0474653	0.46712	2.19051	3.14752	2.87637	4.21882	4.09717	-0.949467	3.58766	4.00263	8.25466	7.24374	2.83291	2.49949	1.58683	4.46961	5.58035	1.16365	4.44451	3.52913	4.65064
ENSG00000224251	6.36263	2.59331	6.4722	4.13315	7.40202	7.50915	5.9778	3.58766	3.32003	6.21449	2.50709	1.80789	1.05717	4.1245	3.76626	3.36648	4.37303	3.89815	3.78224	2.46013	3.88794	4.26367	2.21753	3.11873	3.37457	2.86862	3.07078	2.63742	3.07192	1.02983	3.89758	3.71232	3.61734	3.98806	4.50754	0.305069	3.9431	5.67319	8.90562	6.27089	2.52852	3.27977	3.4407	5.79331	1.97448	3.50027	3.33159	3.47329	4.59974
ENSG00000196139	7.1407	2.49035	7.46562	5.43086	8.06841	6.61108	6.1635	4.45594	3.37674	6.02471	2.22118	1.77072	1.70939	5.90444	3.48914	5.04234	5.6784	5.0182	4.38299	4.21936	4.76056	5.20369	2.75324	3.57976	2.19109	2.5973	3.01377	3.31359	2.63081	1.76655	4.69041	3.79509	3.91255	4.90288	5.87263	2.40135	5.48247	5.45049	8.52361	7.05059	3.08114	4.56748	3.57423	3.96587	2.27693	3.50636	4.34622	5.41744	4.9348
ENSG00000233377	4.25593	1.79297	2.09148	2.32086	3.1972	3.98131	2.14736	5.20725	3.505	2.33147	1.50878	-0.821591	-0.52261	5.83377	3.19191	0.564056	-0.937467	-0.353365	2.85183	0.974657	2.22777	1.42756	0.206177	1.9021	-0.690538	-0.661334	-0.671134	2.44696	-0.0797868	-0.844082	0.0295399	-0.299767	0.569096	-1.11961	-0.149821	-0.00426816	-0.474721	3.63904	2.40946	1.58582	0.710741	4.00464	3.59912	6.14438	-0.422638	1.63166	-0.313166	-1.44837	1.41965
ENSG00000187134	7.66319	4.20605	7.88752	5.6029	8.80366	9.10068	7.40459	4.90144	4.39494	7.16308	4.88106	3.46299	3.6167	4.79446	5.12294	4.94425	6.11538	4.91578	5.01582	4.8503	5.20439	5.92376	3.99683	5.05016	4.75609	4.65227	4.87611	3.8871	3.82139	4.16204	5.30951	5.49314	5.08639	5.47106	5.69259	2.72978	5.08614	6.52433	11.0543	7.76327	4.35249	4.7109	4.5586	6.04708	4.69515	5.30762	5.46366	4.91694	5.85017
ENSG00000244122	5.77641	1.69908	3.61413	4.57319	3.72836	5.75288	4.38149	2.32307	2.27414	4.82028	2.84287	2.0468	2.63219	1.77072	1.29564	2.3729	1.55641	1.86605	3.31077	2.27414	1.88939	3.16957	3.27424	2.46219	2.21231	2.27524	2.38521	3.12657	1.32021	1.95943	2.53498	2.3603	1.72324	1.54427	3.04681	2.15702	1.90056	3.91596	6.60887	5.13945	1.02983	3.1118	2.998	3.62461	3.69082	2.61251	3.52881	2.76616	1.99126
ENSG00000087128	5.81272	4.57899	3.73369	1.59558	2.90416	4.78832	2.77511	6.30246	4.89371	4.09041	2.97283	2.98516	2.72349	7.01394	6.58638	4.7721	2.1564	6.30175	4.98085	1.73847	2.52258	4.86205	1.89752	2.42059	-1.21001	3.51611	0.287606	3.82139	0.68085	2.04752	4.63067	0.910868	1.60796	7.18684	0.961059	0.381887	2.86191	5.24843	2.29649	4.03212	0.487461	2.86776	4.57464	5.69944	3.7296	1.42074	2.34478	1.77741	3.57423
ENSG00000264785	1.36426	-1.74474	0.425113	1.54127	1.712	3.19793	2.48349	0.592142	-0.063915	0.730516	-1.58787	-1.92512	0.142989	-0.366276	-1.50634	-2.32042	-1.82043	-1.74474	-0.9139	-0.642826	-0.616401	-0.236829	-2.1394	-1.10596	-1.32397	-1.09297	-0.800033	-1.82043	-0.949467	-0.166696	-0.680541	0.255736	-1.0386	0.259456	-1.0386	1.31161	-0.99915	2.53147	1.94057	0.651854	-2.1737	-0.206664	2.60224	-1.52639	-1.34114	-0.105803	-1.72192	0.872341	-0.52261
ENSG00000262160	6.10887	5.116	6.13258	5.86998	2.61347	5.83724	3.6151	6.42665	4.47811	5.44183	4.07129	4.64993	3.44967	5.85832	2.21463	4.84092	3.70717	4.71751	5.53549	4.02578	1.80558	2.04819	4.39843	-1.22468	4.35351	4.25699	2.67803	5.82966	-1.39354	4.43713	3.79751	4.37805	4.56868	-2.24492	0.0873463	6.50257	3.51611	6.05746	4.08712	4.94521	-0.408697	2.9338	5.66422	-2.78676	5.43722	5.48038	-2.32042	-2.53295	4.72692
ENSG00000108242	4.82404	1.74022	4.3372	2.66315	4.13097	4.79936	0.934785	5.59993	3.38266	3.55489	2.50462	2.2942	0.449351	4.62806	3.44003	0.77366	0.17499	0.0652123	4.18715	2.26126	0.35987	2.86321	2.28032	1.89303	-0.789759	1.53942	-0.366276	3.11448	1.92515	1.01482	1.82064	2.15122	-0.326211	-1.65263	-0.132969	-0.52261	-0.366276	4.35222	2.67429	1.53339	2.55303	3.99201	4.56531	4.99292	1.74314	2.74069	-0.422638	1.1678	3.59019
ENSG00000182938	4.72127	0.529841	-1.72192	5.56226	2.3107	-2.53295	1.95578	1.21376	0.860648	2.52507	-0.172224	1.41286	-0.116983	0.328913	-2.32042	1.63253	1.89752	-1.41146	4.15721	-3.36586	-1.44837	2.38886	-0.728591	3.13784	-2.10765	-2.1394	3.78655	0.255736	-0.821591	-0.789759	-2.48616	-0.02874	-1.87078	3.05475	-3.27325	-1.19457	-1.41146	3.4966	3.17337	5.57879	1.86531	-1.46724	3.51544	-0.547935	2.97283	2.93619	-3.70905	0.335941	0.407078
ENSG00000206072	4.56986	1.89533	4.28933	0.526972	0.0381577	2.935	-0.353365	1.75497	2.57689	2.94783	0.403948	0.449351	-1.02446	4.52653	2.68274	-1.79485	-1.16448	-0.0901843	4.69326	0.582168	-0.937467	1.93532	-0.306102	-1.74474	-1.54652	-1.56824	-2.90531	1.41857	-0.616401	-2.48616	-1.98361	-0.116983	-0.709399	1.68126	-1.63078	-4.51382	-1.11961	3.69177	0.654266	2.97772	0.723854	1.86005	2.55747	2.48917	-0.62582	-1.16448	-2.84558	-1.74474	0.198256
ENSG00000115616	3.87937	4.02803	2.53697	0.53794	2.55351	3.16543	1.08809	2.56751	3.42341	3.94132	0.993393	1.99673	-1.0386	2.52604	1.19883	-2.28204	-0.366276	-0.0383634	0.305069	0.883696	0.117804	-2.10765	-0.709399	0.866176	0.627768	1.60124	-0.987372	-0.0687888	-1.34114	-0.105803	0.0474653	1.36426	-0.555987	-1.22468	0.154839	2.28148	0.0517671	2.86321	3.44274	4.45108	-1.42936	1.12545	5.57026	2.72026	0.26288	2.06275	-1.39354	2.62608	3.66768
ENSG00000090512	6.82144	2.24904	5.5187	2.55256	3.54236	5.36936	1.43437	-0.9139	3.56745	3.26506	1.02318	1.90281	2.15254	6.7161	1.69198	-2.32042	1.40729	-3.36586	4.88716	-1.25499	-4.03249	-1.21001	0.365966	-1.6091	-2.9679	-1.8969	-0.58073	5.90619	1.931	-0.0383634	-0.394293	0.955934	-2.84558	-2.63033	-2.63033	-2.07521	-1.13499	2.69408	0.134842	1.27888	-0.287038	1.98207	-1.07792	6.90448	-2.48616	-3.70905	-1.69737	-3.57938	-1.8969
ENSG00000171345	7.05177	10.2524	4.01809	6.88857	6.99741	0.349693	6.73856	10.4937	9.58423	7.54254	8.57192	7.56565	4.50487	9.08166	2.84111	7.59687	7.48172	9.3663	4.79678	7.74867	5.85109	8.21058	3.38266	7.12748	6.35891	10.4824	0.749779	9.08639	6.48724	0.986569	8.60751	1.48542	5.03482	7.63433	9.40648	4.77914	10.1143	9.96954	9.85164	10.2235	1.98849	10.69	12.0887	9.65695	11.0201	3.25984	2.89161	10.4054	10.2733
ENSG00000248144	2.33094	0.587327	-0.709399	-0.768025	-0.127804	-2.28204	-0.0742776	1.5664	1.31899	-0.768025	0.244676	0.948997	0.899843	-0.345581	1.19189	-2.20872	-0.32007	-0.387154	-1.54652	-1.35744	-2.40124	-0.195435	-0.811169	-1.48768	-0.332432	-0.879378	-1.79485	-0.0335498	0.0098967	-0.856918	-0.564783	0.847242	0.589713	0.8587	1.26753	0.0245391	-1.79485	4.56748	-1.50634	-1.09297	-1.02446	5.21673	7.11773	1.51716	2.19854	-2.32042	-0.332432	2.67387	6.29624
ENSG00000175065	2.14991	2.07686	-1.74474	0.663749	2.21231	3.83449	0.490407	2.73791	1.12709	3.0488	-0.200905	-0.230926	-0.490083	6.36997	2.85754	1.91095	0.0652123	1.3924	1.63723	2.92887	-0.189124	1.54724	0.625223	0.654266	-0.564783	-1.17917	0.988237	0.217849	0.159012	-2.01659	-0.195435	-1.76944	-0.856918	2.89671	-0.230926	-0.177899	-1.30599	3.82405	1.57418	0.154839	1.08055	2.14165	0.721773	1.91915	3.47295	3.31003	-0.0335498	1.66058	-1.65263
ENSG00000170477	5.69339	7.30554	1.55834	8.5912	4.71232	5.11311	3.89815	4.66866	5.54407	4.72433	5.59938	4.85968	9.4123	6.74083	4.8343	8.20921	4.4506	4.04596	6.12045	4.93645	7.1967	10.9745	6.27943	3.82139	4.18821	5.5731	5.32194	4.2852	4.75422	4.00464	5.13635	5.1628	4.01899	6.12269	0.422047	4.46791	5.39445	7.67743	5.48907	9.3271	4.86205	4.38845	7.83387	6.3441	10.4824	4.77891	4.97731	4.99454	4.14335
ENSG00000171903	6.60324	3.89252	6.93373	4.97754	7.31749	6.60714	8.02582	4.89675	4.41793	8.301	4.34169	2.04415	2.55699	3.15972	1.65804	4.91976	1.20554	3.99938	3.15854	1.60505	5.58959	4.20391	4.34971	4.93293	4.28907	3.67277	3.32532	1.70857	0.983134	2.99057	3.34298	4.01899	3.38553	4.08741	4.73753	1.31529	3.75311	4.12662	8.196	6.95559	3.22805	2.94203	2.71231	4.03048	5.80842	2.47462	5.24285	4.19844	4.88224
ENSG00000187054	3.25055	5.27315	0.754187	1.29934	0.701014	1.78394	-0.597898	7.22972	1.96936	1.69283	1.75086	3.4182	2.50857	7.10544	5.38742	4.56074	0.760831	4.79865	3.092	1.78142	2.01333	4.15194	1.58391	0.651854	1.56544	2.74069	1.39	2.30959	0.510332	0.666081	2.4485	1.24942	1.43547	3.28489	-0.267614	3.25545	2.01125	6.12045	1.22581	2.74471	2.31457	7.87929	5.11362	7.20541	6.73282	2.68934	2.15254	3.58893	0.571805
ENSG00000101443	-0.172224	2.99594	0.287606	0.229394	-0.879378	-2.5805	-0.0850197	2.71463	1.47492	2.13864	1.79045	3.52746	2.34208	0.743507	0.833788	0.498889	-1.46724	1.07255	-0.24889	2.08621	1.83655	4.13693	3.33586	-1.01296	0.244676	4.50971	-0.926287	0.422047	1.666	0.685429	1.83083	5.421	-0.821591	2.95606	2.9445	-0.50617	1.72409	2.19428	-0.0185843	-0.680541	-0.680541	2.93172	4.49048	-0.451771	-0.58073	2.57343	3.20532	6.07749	4.60069
ENSG00000267436	0.803177	-4.51382	-5.00039	0.698885	-2.32042	1.44402	-0.671134	-4.65934	0.938425	-4.51382	-4.51382	-4.88259	-4.73465	-0.890772	-3.57938	-4.68647	-4.62871	-4.03249	-5.07211	-4.51382	0.513204	0.696686	-4.51382	-4.60232	2.09086	0.892634	1.48967	-4.24308	-4.63979	-2.20872	2.46013	1.30167	-3.36586	0.437185	0.0782271	-0.99915	-4.03249	-4.51382	2.15833	-4.24308	0.866176	-0.243034	-4.51382	1.66329	-5.42837	-5.02414	-3.85507	1.15927	-4.51382
ENSG00000235333	4.86814	-2.63033	5.246	2.35358	2.78789	3.38699	-2.32042	3.25834	-2.63033	1.98485	-2.28204	3.91255	2.56648	1.93383	-1.845	5.32892	-2.40124	4.62949	2.87372	3.64989	3.50941	0.856795	3.67662	1.09269	4.94307	-1.0524	1.40729	-0.359749	-2.24492	3.2143	0.721773	-1.52639	-1.42936	3.5562	3.62685	-2.10765	-1.52639	-2.90531	-2.44211	-2.44211	2.43163	3.81509	-2.78676	0.801248	3.57391	3.67535	-1.95529	-1.8969	4.88809
ENSG00000204335	-1.25499	-0.332432	-1.6091	-2.1394	-1.25499	-1.8969	0.20994	-2.63033	-0.195435	-1.92512	-0.937467	-2.1394	-0.789759	-0.24889	-0.415574	-3.27325	-0.671134	-1.09297	-0.680541	-1.845	0.244676	-1.65263	-0.949467	0.46712	-0.778532	-2.1737	0.883696	-0.243034	0.876086	0.597094	-1.02446	-2.1394	-1.19457	-2.10765	0.276883	-0.96142	-0.299767	-1.07792	-1.69737	-3.18855	-1.46724	-1.35744	-2.07521	-1.39354	-0.903054	1.02983	-0.738666	1.08209	-0.811169
ENSG00000242265	2.39915	4.28546	2.85712	3.8706	4.04241	1.74733	5.53284	3.87937	2.50857	7.15086	6.04869	5.71653	1.95647	3.27424	2.94783	1.99673	4.64613	3.75094	2.59376	2.04882	2.36204	7.49924	2.2531	1.77324	2.10593	1.69819	2.31348	2.58473	4.78526	3.23393	3.12862	2.31284	2.43163	2.92233	2.80701	2.20035	2.39314	4.66749	5.20098	5.03602	1.83246	2.22362	4.20126	2.3107	1.90581	2.88689	1.71901	6.96355	4.34096
ENSG00000104332	2.07943	4.15969	0.612269	3.17785	3.04019	1.56838	3.07388	3.35839	0.989962	-0.539015	1.59369	2.5241	5.38238	0.269808	4.43245	3.14054	3.50536	1.5761	3.68893	1.92229	5.71542	1.60218	6.88285	4.44938	6.15104	4.49	6.19045	2.82651	2.89033	0.801248	6.08741	0.352899	4.58474	2.50613	5.5907	2.11584	3.89815	5.82419	0.99834	1.35195	5.27315	2.05083	2.93619	2.65438	4.52895	2.7795	5.50172	1.97448	4.28421
ENSG00000255191	-0.166696	-0.539015	-0.607403	-2.24492	1.82146	-1.17917	0.561586	0.233382	1.19746	-0.890772	0.481548	-0.844082	-2.44211	-2.20872	-0.345581	-3.85507	0.553483	1.55047	-1.65263	0.159012	-0.890772	-0.531167	-0.642826	-0.974134	-0.890772	-0.422638	-0.903054	0.612269	0.431295	-0.547935	-0.879378	-0.394293	-0.0901843	-0.96142	-1.23984	1.28429	-0.789759	-2.07521	-0.99915	-0.903054	-1.16448	-0.937467	-0.738666	0.126032	-1.16448	-0.821591	-1.98361	-0.789759	-0.332432
ENSG00000133067	2.3653	3.32867	-0.00426816	-0.332432	0.117804	2.38354	2.30445	-0.429883	3.50974	1.21114	3.08073	0.910868	0.269808	-1.52639	-0.0850197	-0.490083	3.47155	-0.879378	0.821869	-0.195435	-0.373349	1.08956	1.41057	3.28851	2.39155	0.976304	2.08621	3.3778	2.10713	0.033914	1.73181	-1.11961	2.05221	-0.52261	2.56492	3.80234	-0.345581	2.61202	2.17513	5.0888	2.62409	0.0474653	0.651854	0.817747	1.85922	1.68126	0.860648	4.17266	0.385048
ENSG00000131771	-1.10596	-1.25499	-1.19457	-0.99915	-1.11961	-0.890772	-1.79485	-1.845	-0.58073	1.0413	-1.82043	-0.490083	0.484596	-3.11109	-1.16448	-1.42936	-0.831778	-0.99915	-2.68312	-1.11961	0.154839	-0.50617	-2.01659	1.22846	-1.63078	-2.07521	-1.67513	-1.19457	-0.949467	-1.41146	-1.21001	0.198256	-3.03641	-1.79485	1.7615	-1.8969	0.495897	-0.401735	0.976304	0.0152168	-1.8969	-1.0386	-0.243034	1.98639	-1.25499	-0.937467	0.290978	-0.99915	-1.34114
ENSG00000165816	1.26217	2.95854	1.36911	1.21662	1.41743	1.5994	0.897925	3.13094	3.2192	1.16365	2.64915	1.78394	2.24904	1.47283	0.280234	-0.293896	0.732692	2.69028	0.449351	2.05418	2.00226	0.202316	2.11453	0.964394	1.50558	3.54138	1.89462	1.92748	2.52804	1.72076	2.60612	4.15081	3.43072	0.458042	3.04522	-0.0742776	2.76928	3.03772	0.833788	1.21248	2.37453	0.796991	3.5235	0.841429	2.64354	1.90949	1.16505	3.64637	1.09269
ENSG00000124205	-4.03249	2.21637	-1.39354	-3.85507	-2.10765	-0.856918	-2.24492	-3.57938	-2.44211	-3.57938	-2.9679	-2.78676	-0.800033	-3.27325	-0.690538	-3.11109	-3.57938	-2.5805	-4.24308	-3.46738	-1.58787	-2.36069	-2.32042	-3.11109	-3.57938	-3.11109	-3.46738	-1.87078	-0.642826	-2.90531	-3.46738	-2.44211	-3.18855	-2.78676	-3.36586	-2.5805	-3.70905	-0.758626	-1.28971	-3.11109	-2.68312	-0.564783	-4.24308	-1.34114	-3.57938	-4.24308	-1.35744	-1.54652	-3.46738
ENSG00000273420	2.81304	-1.76944	2.58617	-1.82043	-1.95529	3.58406	-1.76944	-2.36069	1.80083	2.13185	-1.65263	1.41634	-1.46724	-1.65263	-1.50634	3.61116	2.3797	-1.8969	-2.40124	-1.35744	3.24284	0.478702	1.03135	-1.13499	3.12295	-0.879378	1.85922	-1.8969	1.45694	-0.634186	2.93298	1.54935	1.66505	3.84971	2.87416	-1.74474	-0.974134	-2.53295	3.5736	2.38886	1.01322	1.66505	-2.36069	-2.28204	1.74814	2.92684	2.07686	3.6004	1.86005
ENSG00000229510	-2.01659	1.69198	-0.401735	2.71279	1.89607	-1.6091	-0.758626	0.632722	-2.10765	2.53898	1.60979	-0.111189	-1.87078	2.32984	-1.28971	3.76227	-1.58787	-0.811169	3.97771	-0.531167	-0.444243	1.91552	3.03447	-0.789759	-0.99915	-0.831778	-0.0850197	-1.6091	-0.345581	-1.44837	-1.1494	4.03548	2.33478	-0.111189	1.95578	2.77378	2.6032	-2.07521	1.91552	-1.92512	-1.76944	-0.52261	-1.95529	-2.10765	0.57437	-1.63078	-1.56824	-1.42936	-1.41146
ENSG00000153404	1.96224	2.2051	2.77331	3.70818	3.03647	3.76751	6.50991	2.03261	4.63994	4.13826	4.9492	3.05475	4.92984	3.53942	1.28938	1.69548	4.508	4.36053	3.08311	4.57706	4.76575	6.02688	0.518689	3.65654	2.89333	2.81441	3.6899	3.91423	4.6383	4.1048	2.88433	5.00901	3.15972	3.22841	5.12677	1.98639	3.46129	3.17412	4.50681	2.63879	2.14861	2.19222	3.64187	2.3442	2.73791	3.2192	2.71748	2.91438	3.18817
ENSG00000007062	1.69908	1.0972	-0.415574	0.146843	-0.437376	0.315517	-0.0797868	-0.225084	-0.313166	0.856795	1.11046	-0.856918	2.23831	-0.444243	0.381887	0.0381577	0.484596	-0.200905	-0.206664	1.20285	1.43547	-0.359749	0.46712	0.864397	0.298117	0.455152	0.146843	-0.572906	1.11795	-0.230926	0.760831	-0.155601	0.0782271	0.142989	-0.0383634	-0.200905	-0.408697	1.7615	0.847242	2.13686	0.67592	1.83966	1.62693	-0.267614	2.07096	-0.531167	0.979522	0.349693	0.369282
ENSG00000237061	-0.105803	1.07255	0.332398	-1.10596	1.2981	2.64489	2.65062	-1.82043	0.57437	-0.243034	0.318821	-1.56824	-1.22468	-1.82043	1.6705	-2.20872	0.407078	-1.02446	-0.987372	1.06936	-1.76944	-2.40124	-0.728591	0.332398	-1.32397	0.431295	-0.651701	0.617335	0.225247	0.0381577	0.369282	3.98272	-1.22468	2.04607	0.17499	-1.41146	-1.23984	-0.661334	2.12532	3.30818	-1.69737	-0.709399	-0.287038	-0.236829	-0.338818	-1.67513	-0.555987	-1.21001	1.01821
ENSG00000164683	5.11147	5.52077	4.59138	4.13503	6.71931	5.36635	6.11852	4.11611	6.4635	5.81568	5.34718	4.57178	3.79358	5.24529	4.87541	4.26139	4.94543	4.25361	4.75046	4.6587	3.82707	4.20708	4.57682	4.34571	4.14625	3.56646	4.25021	6.91974	5.02553	4.74338	3.68606	2.91853	4.47132	4.68311	5.16373	4.6708	4.51837	5.50537	6.37031	5.9088	4.5246	5.36807	5.49731	5.42682	2.99178	5.27315	4.60955	4.78764	4.94072
ENSG00000249430	-0.132969	0.35987	2.15122	2.39811	2.20452	1.8498	4.90478	0.635295	2.68461	2.64212	4.00181	1.96715	3.1953	1.60888	0.0295399	-0.122663	3.29949	3.47678	2.22118	3.41678	3.24024	4.37953	-0.680541	2.68461	1.7137	1.88489	2.28208	2.25891	3.25834	2.51982	1.64994	3.46059	2.13056	1.89462	4.19348	-0.155601	2.20212	2.427	2.95733	1.05404	0.609568	0.760831	2.34478	0.229394	2.41422	2.0648	0.850887	1.03779	2.79375
ENSG00000128683	-1.11961	-1.16448	-0.949467	-1.23984	-1.92512	-0.172224	-0.651701	-0.0850197	2.09344	0.529841	-0.699888	0.252058	1.44738	2.25364	0.150658	-1.76944	-1.63078	-2.90531	-1.13499	2.60992	0.287606	3.23694	-2.1737	0.449351	1.8923	0.879913	1.90656	1.69819	3.37885	3.31581	0.0426479	2.89161	-0.111189	-0.105803	1.53643	-0.063915	-2.90531	1.29057	1.48006	-2.68312	-1.28971	-1.82043	0.864397	0.687667	0.130399	1.85455	0.612269	2.13118	-0.642826
ENSG00000162949	0.604718	0.825886	-1.82043	-0.821591	-1.28971	-0.651701	-0.111189	-0.490083	1.47283	-0.0901843	1.24687	-0.280037	-0.0687888	3.72927	-1.1494	0.37545	0.352899	0.410059	-1.39354	-0.415574	0.0426479	0.839452	0.166971	-0.831778	-0.379698	0.839452	-1.1494	-0.531167	1.64633	0.186294	0.217849	0.100506	0.308385	0.422047	0.00066197	0.996695	0.854949	-0.444243	0.712854	-1.44837	-0.778532	2.48764	5.24038	-1.10596	1.21114	-0.9139	2.74874	3.28234	2.57144
ENSG00000092758	-0.387154	1.9954	0.784659	2.37798	3.52014	1.43087	1.89155	3.38058	1.78316	3.34371	3.45445	1.27382	0.413142	1.84829	2.56544	0.934785	2.28553	1.57324	1.86531	1.88489	2.64535	5.23644	-0.116983	4.0553	1.5994	0.266424	2.40894	2.66134	1.89462	0.841429	0.587327	5.86011	0.362872	1.68043	1.37477	1.60309	1.09428	3.76132	2.17573	3.13215	2.10778	1.76325	0.589713	3.03447	1.62693	3.9067	2.42279	1.68126	0.53794
ENSG00000226747	0.356486	1.6427	0.540456	0.687667	-0.155601	0.0381577	0.335941	0.130399	-4.51382	0.784659	0.897925	-0.132969	-2.90531	1.78969	-0.280037	1.5761	0.142989	-2.24492	1.32138	1.69283	-2.68312	-0.709399	1.00834	2.15448	1.04435	0.00066197	-0.230926	1.14643	0.142989	1.40512	0.532572	0.130399	-0.99915	-1.69737	0.892634	1.23616	-1.52639	-0.99915	-0.100883	-0.474721	1.15083	-1.35744	-2.1737	-1.23984	1.07101	1.42415	-0.100883	1.7137	-2.48616
ENSG00000185842	3.7933	5.06159	4.23077	3.31255	4.13289	5.24455	4.69278	2.79994	5.32793	5.91054	3.99258	4.32041	5.09857	4.42803	4.75892	3.32429	4.47616	3.53252	4.09961	3.10565	5.53444	3.88737	4.48565	5.27801	3.72256	4.22869	4.16924	3.05114	4.54922	2.71651	3.61149	4.03658	3.64798	4.17642	4.69065	3.25055	4.97218	3.90867	6.10148	5.04257	2.94993	3.19154	2.96822	3.66427	2.64073	5.21524	4.45766	4.64233	2.97449
ENSG00000072133	-1.19457	-0.132969	-0.642826	-1.54652	2.19051	-0.144541	0.0782271	-4.03249	0.927523	1.73425	-1.01296	-1.63078	-1.19457	0.0152168	0.663749	-1.09297	-0.394293	-0.9139	-0.490083	-0.800033	-1.67513	-0.680541	-0.890772	-1.11961	-0.758626	-3.85507	-0.768025	0.134842	0.019855	-0.366276	-0.261435	-0.937467	-0.213227	-0.719015	-0.353365	-0.332432	-1.42936	-1.39354	1.88031	3.46638	-0.597898	-1.50634	-1.98361	0.847242	1.49806	-1.07792	0.0245391	-0.547935	-0.326211
ENSG00000254347	-3.18855	-0.768025	-0.856918	-1.1494	-1.10596	-2.01659	0.372399	-1.98361	-0.879378	-1.07792	-2.9679	-0.728591	-3.36586	-2.04635	-1.63078	-2.9679	-0.401735	-2.01659	-2.90531	-1.25499	-3.11109	-0.699888	-2.90531	-2.10765	-1.50634	-0.680541	-0.408697	-3.11109	-2.53295	-2.84558	-2.73327	0.287606	-2.32042	-1.82043	-0.987372	-1.74474	0.315517	-0.474721	-1.25499	-0.768025	-2.53295	-1.845	-2.63033	-1.42936	-3.57938	-1.845	-3.11109	-0.728591	-1.98361
ENSG00000205696	-2.01659	-2.07521	-1.845	-2.63033	-1.8969	-1.11961	-1.09297	-1.8969	-2.01659	-2.5805	-2.20872	-0.514355	-2.48616	-1.50634	-1.65263	2.22175	-1.72192	-1.28971	-2.9679	-2.78676	-0.46731	-1.65263	-1.98361	-0.879378	-0.719015	-2.53295	-1.48768	-4.51382	-0.373349	-0.903054	-0.359749	-2.84558	-0.353365	-1.87078	-0.415574	-0.62582	-1.21001	-2.01659	-1.79485	-1.98361	-0.332432	-0.564783	-1.1494	-1.13499	-2.10765	-1.02446	-4.24308	-0.359749	-0.50617
ENSG00000269753	0.335941	3.05668	0.569096	-0.0958251	0.719664	1.76568	3.28306	1.77741	2.08081	1.7448	3.4946	0.0782271	4.68782	1.71901	1.13438	1.28429	1.92595	-0.105803	0.803177	0.369282	3.44479	1.20554	2.5205	0.792884	1.02482	1.53748	1.97722	2.39258	2.25947	0.67067	1.35195	-0.122663	0.328913	0.0517671	2.77776	3.57039	2.87158	2.74516	1.07878	2.08354	-0.0185843	3.4111	4.03747	3.17219	1.83735	2.86776	2.08547	3.00177	-0.415574
ENSG00000254726	3.70879	3.464	4.55162	3.21577	4.16281	3.6864	3.54921	4.26601	3.10223	4.92539	3.86801	2.88433	4.29797	3.39748	3.21882	3.62323	3.32391	3.78345	3.7954	5.38064	3.92689	4.66559	3.98243	3.28702	3.54699	3.85651	2.95816	4.34218	3.02136	3.70656	3.52849	4.47884	5.08495	4.30832	5.05349	4.12745	4.00685	4.64209	5.08856	5.25042	3.48118	2.42645	3.22951	3.57235	4.7648	3.86715	2.67617	4.73401	3.12779
ENSG00000227888	-4.24308	-0.195435	-0.709399	-1.32397	-0.280037	0.883696	-0.306102	-1.25499	0.0918918	-3.18855	-0.236829	-0.166696	-0.261435	-0.00426816	0.461245	-1.37568	0.0606791	-0.359749	-0.387154	0.325526	0.696686	0.328913	-1.06539	-0.9139	-0.444243	0.318821	-0.99915	-1.27237	0.20994	0.47004	-0.189124	-0.353365	-0.122663	0.792884	0.914517	-0.564783	1.46009	-0.728591	-1.02446	-0.642826	-0.974134	0.524016	-1.16448	-0.62582	-1.28971	-0.738666	-0.422638	-0.498192	-0.0185843
ENSG00000163273	-0.768025	0.339158	-0.345581	-1.74474	-0.831778	-0.690538	-2.01659	-1.21001	-1.11961	-2.04635	-3.11109	-3.03641	0.126032	-0.949467	0.0426479	-2.63033	-2.9679	-0.651701	-1.72192	-0.709399	-1.46724	-1.44837	-0.868853	-2.24492	-2.24492	-0.0238495	-1.79485	-3.03641	-0.345581	-2.28204	-2.84558	-1.06539	-1.37568	-2.90531	-0.879378	-3.03641	-2.78676	-0.408697	1.04283	-1.35744	-2.9679	-0.564783	0.117804	4.26983	-2.20872	-2.24492	-3.03641	-2.07521	-1.02446
ENSG00000206852	-1.32397	1.86531	-0.306102	1.21806	-0.719015	-0.99915	-0.890772	-0.105803	-1.21001	-0.789759	0.332398	-0.748152	1.80948	-1.13499	-0.778532	0.422047	-0.690538	-1.02446	0.803177	-0.50617	0.46712	-1.46724	3.01102	1.75169	0.936554	-0.50617	2.62992	-1.10596	-0.607403	-0.607403	1.8498	0.394424	2.03405	-0.00426816	2.2508	-0.661334	0.372399	-1.25499	-1.25499	-1.35744	0.999908	-1.41146	-1.37568	-1.58787	-1.845	-0.671134	-0.690538	-1.44837	-0.387154
ENSG00000118513	2.08831	1.78316	1.21114	-0.100883	2.27862	0.461245	1.80713	2.12801	2.09086	1.25327	1.12246	1.90804	2.64686	1.76411	0.691991	2.24847	1.03135	2.0928	1.93832	0.283754	1.19045	2.36792	1.34207	1.55241	1.41965	0.771327	1.3252	1.96293	2.02843	1.48334	2.79906	2.11902	2.26126	1.22971	1.78316	1.34715	1.86304	2.87328	6.52717	2.57535	2.36145	2.13864	3.98806	4.38748	2.40471	0.932902	1.87399	2.53244	1.35195
ENSG00000107518	1.81354	4.06	1.50878	0.986569	2.49087	0.831796	1.47595	0.225247	3.13859	-0.273725	0.771327	1.20152	0.862576	2.88949	1.50662	1.25453	1.15502	2.76305	0.400802	2.12225	2.54895	1.12246	1.95093	1.74649	-0.16134	1.48434	1.86916	3.1494	2.37238	2.26658	0.566556	0.0873463	1.54229	2.76569	2.59879	4.32691	1.41166	4.18558	5.75933	-0.063915	1.52824	2.33703	2.50055	2.85628	2.32878	1.83655	2.40581	2.23719	-0.273725
ENSG00000253509	-1.39354	-0.0742776	-1.58787	0.599723	-1.72192	-1.16448	-0.564783	-1.8969	-2.32042	-1.74474	-1.48768	-1.69737	1.09862	-1.82043	-1.44837	-0.547935	-1.79485	-1.74474	0.322112	-1.32397	0.835663	-2.40124	3.16916	0.862576	1.42975	-1.16448	2.11325	-1.8969	-1.76944	-1.8969	2.14364	-1.34114	1.04925	-1.845	0.561586	-1.42936	-0.0534725	1.2349	-2.1737	-2.04635	-0.634186	-2.40124	-2.32042	-2.44211	-0.634186	-1.79485	-0.24889	-1.92512	-1.52639
ENSG00000154080	-1.42936	-0.100883	-2.68312	-2.5805	-3.57938	-3.27325	-1.34114	-2.1394	1.15366	-4.03249	0.345986	-3.85507	-1.16448	-2.78676	-1.8969	-3.18855	-4.51382	-2.28204	-2.07521	-2.20872	-3.57938	-5.03105	-3.70905	-3.03641	-4.24308	-1.63078	-3.36586	-2.68312	-1.21001	-4.24308	-4.24308	-3.36586	-3.70905	-3.03641	-3.70905	-4.03249	-1.48768	-1.52639	5.06206	-1.27237	-2.90531	1.54526	5.17342	-2.68312	-2.90531	-4.51382	-0.280037	1.88706	1.17471
ENSG00000239467	-1.39354	0.88177	1.56349	-0.831778	0.280234	-0.00899985	0.689825	0.305069	-0.0901843	-0.634186	1.60694	1.15792	0.428328	1.22846	1.37824	-1.41146	-0.62582	-0.99915	1.78969	1.33848	2.0648	2.81618	-0.345581	2.46756	2.14364	2.11648	1.53339	-1.27237	0.252058	2.14991	0.0381577	-0.218697	0.410059	0.792884	1.75916	-2.84558	2.20212	0.739219	0.68085	-1.10596	-1.82043	-2.36069	0.213927	-1.37568	-2.90531	1.65889	-0.498192	-0.50617	0.019855
ENSG00000183036	-2.73327	-2.48616	0.213927	-3.46738	-1.52639	-1.52639	-0.728591	-4.61915	-2.1394	-4.51382	-2.20872	-4.51382	0.356486	-1.48768	0.510332	-2.90531	-1.11961	0.966044	-0.326211	-4.24308	-1.06539	-1.44837	-1.54652	-1.79485	-2.68312	-3.57938	-1.06539	-0.0534725	-0.539015	-1.07792	-4.51382	-4.03249	-0.738666	0.510332	-4.24308	-0.379698	-2.36069	-0.738666	-1.30599	-2.78676	-0.890772	-1.0524	-3.18855	1.26217	-0.0185843	-1.58787	-0.616401	-1.52639	-1.67513
ENSG00000164107	-0.183318	-0.690538	2.85411	0.545717	3.43176	3.5181	2.82818	-1.67513	1.16365	-0.879378	-2.04635	-0.974134	0.890863	2.79504	5.04139	1.07101	2.85411	3.20421	3.60165	1.08209	0.213927	2.90585	0.252058	1.56152	-0.366276	-1.48768	2.61396	3.63193	3.65556	3.50811	1.32776	-1.19457	2.35247	3.35126	0.67067	2.83895	-0.719015	-1.92512	2.81618	1.31288	3.46705	-2.90531	-0.189124	3.3877	-0.949467	3.2731	3.29659	3.16504	1.50769
ENSG00000231997	3.89431	4.44176	3.01261	6.00682	4.43148	2.83201	3.18101	4.75586	3.00981	5.6474	3.93096	3.51875	4.30189	4.98441	3.28489	7.50412	2.9445	4.31584	6.12491	4.33745	4.84608	4.85852	6.02812	2.80305	3.46026	3.54956	2.905	4.23813	3.54138	1.65712	2.68795	6.17038	5.67069	3.91975	4.61663	5.66747	6.93993	4.08052	5.20004	2.29249	1.90656	3.39392	2.23256	3.48054	4.81276	3.76687	3.11259	2.81916	3.3104
ENSG00000175928	0.487461	1.62601	0.75189	-0.043016	3.17337	1.47595	1.80558	1.26495	1.52619	1.74733	1.70857	-0.572906	1.3958	2.121	1.75827	1.47283	2.71979	0.701014	1.14777	2.24247	0.632722	1.1678	2.58326	1.2245	1.58785	0.142989	0.394424	1.6705	1.3252	0.995097	2.59001	2.97694	1.03461	-0.0138514	2.40684	3.27095	0.889072	1.50029	3.013	1.55834	0.501679	2.11023	3.78042	2.05152	3.54505	1.58299	1.38635	1.51076	1.19045
ENSG00000233052	-1.87078	-0.96142	-0.459301	-1.42936	-1.39354	-0.758626	-0.651701	-0.699888	0.639995	-1.22468	1.32776	-1.42936	-1.74474	0.0918918	-1.10596	2.75986	-1.42936	-1.28971	-0.821591	-0.987372	0.964394	-1.76944	-1.41146	-0.589278	-0.987372	-0.738666	-1.1494	-1.42936	-0.16134	-1.16448	1.19189	-0.642826	-0.768025	-1.28971	-0.671134	-0.9139	-0.58073	1.02482	-1.65263	-1.74474	0.803177	0.349693	0.779911	-1.98361	-0.213227	0.266424	-1.6091	1.01992	2.28612
ENSG00000049089	3.21469	3.95763	3.25055	2.71515	3.37606	3.29949	3.21542	3.12144	3.1413	4.15352	4.42041	2.83687	3.69904	3.21317	2.21697	2.76036	3.80205	3.86944	2.83201	5.29128	2.17452	4.8238	3.65623	3.05907	4.44057	2.72026	2.41694	4.78832	3.94164	2.84718	3.94964	4.37228	2.49801	2.80131	2.33927	3.15279	2.4954	4.23475	3.25984	3.4541	3.05388	3.44037	3.43518	4.957	2.88603	3.12534	2.70869	3.71293	2.06688
ENSG00000186998	1.55147	2.57144	1.84356	1.75749	2.3038	1.20691	0.758498	1.85527	1.89385	2.30959	1.69908	1.2245	2.01886	1.26634	2.30848	1.53035	0.979522	1.93028	0.342382	1.28429	4.30907	3.22215	1.58299	1.79297	1.33252	2.00158	1.52713	0.455152	1.40149	1.61085	1.46327	2.71748	1.19045	1.29564	2.07425	0.874198	2.74209	3.16655	3.40906	3.59354	1.79297	1.99673	1.80948	0.625223	1.92365	2.20091	1.80004	1.48006	2.35518
ENSG00000185736	-0.0742776	-0.490083	1.24432	0.599723	1.14341	0.29441	1.41857	1.02818	-0.974134	-0.32007	0.126032	1.73261	-0.218697	-0.58073	-0.172224	4.21598	1.46435	-1.0386	-2.36069	-3.70905	1.46746	-0.415574	-1.34114	1.9601	-0.306102	0.526972	-0.345581	-0.789759	2.44645	1.11965	0.322112	-1.95529	1.19319	0.637734	0.602298	0.00536916	0.831796	1.93247	0.75189	1.64452	3.2827	2.43737	1.32644	-0.24889	2.20925	1.70514	-1.82043	2.04415	2.01048
ENSG00000231335	-0.564783	-3.03641	-1.16448	-2.90531	-1.37568	-0.974134	-0.758626	-0.514355	-0.937467	-1.69737	-1.25499	-1.23984	-0.459301	-1.28971	0.121957	-1.72192	-2.5805	-0.408697	-0.063915	-1.32397	-1.34114	-2.04635	-2.84558	-0.564783	0.17873	-1.16448	-0.879378	-0.50617	-0.671134	-1.58787	-2.44211	0.0562637	-0.332432	-0.616401	-0.831778	0.202316	-1.41146	-1.42936	1.11965	-1.35744	-0.616401	-1.07792	-2.44211	-1.27237	-2.20872	-1.42936	-0.373349	-1.11961	-1.06539
ENSG00000188338	-1.02446	-0.856918	-0.048256	-0.539015	-0.144541	-0.903054	-0.9139	-0.844082	-0.800033	-1.02446	-0.444243	-0.789759	-0.183318	-0.138871	-0.778532	-0.699888	-0.172224	-0.821591	-0.498192	-0.709399	-0.811169	0.771327	-0.821591	0.44638	0.647179	0.385048	0.255736	-1.21001	-0.451771	-1.63078	-0.0238495	1.06488	0.416165	-0.287038	0.138945	-0.255296	0.335941	-0.856918	-0.52261	-0.200905	0.0918918	-1.32397	-1.79485	-1.13499	-1.76944	0.582168	0.213927	-0.50617	-1.44837
ENSG00000231646	0.841429	1.27382	-1.37568	0.644786	0.879913	0.553483	2.35638	1.3252	-4.24308	0.345986	1.68482	-0.490083	-1.27237	0.0152168	0.779911	1.54427	0.0245391	-0.937467	0.993393	1.51815	-1.16448	-0.0797868	-0.299767	1.28566	0.673251	0.213927	0.989962	-0.313166	-1.10596	0.617335	1.59849	0.599723	1.46224	0.416165	0.739219	0.315517	-0.811169	1.46646	1.21533	1.32899	-0.634186	0.194453	0.0426479	-0.293896	0.79904	1.363	0.99834	1.71025	0.72833
ENSG00000238323	-1.21001	-0.200905	-0.0238495	-0.273725	-0.607403	2.27467	-0.758626	-0.987372	2.59629	-0.62582	0.579585	0.890863	0.788735	0.487461	-0.661334	-1.0386	-0.607403	-0.937467	0.00536916	-0.394293	0.767231	2.00295	-0.459301	0.126032	-0.444243	1.55834	-0.401735	0.244676	0.443429	-0.482307	1.17756	-0.132969	-0.394293	1.085	0.0426479	-0.539015	1.81899	0.171071	-1.1494	-0.52261	0.385048	-1.22468	-1.28971	1.48751	-0.651701	0.273301	-1.30599	-0.451771	-0.111189
ENSG00000205221	-1.95529	-2.24492	1.18211	-1.845	0.622545	-0.99915	-1.46724	-1.52639	-1.52639	-4.78763	-3.57938	-0.408697	-0.690538	2.49949	1.55834	-1.63078	-1.17917	-0.699888	-1.11961	-2.84558	-2.36069	-0.394293	-1.37568	0.372399	1.90804	-1.76944	1.67867	0.225247	-0.0850197	-0.564783	-0.00426816	-2.9679	-1.67513	-1.8969	-0.043016	-1.30599	-4.51382	1.71901	-1.39354	-2.48616	1.24154	-2.44211	-2.48616	0.394424	-0.671134	-4.92022	-1.50634	-0.514355	0.0740803
ENSG00000164684	4.92023	4.72575	5.09427	3.95019	4.07485	5.66068	5.50717	4.22327	4.34047	4.58877	4.22479	4.58996	5.51817	4.59067	4.64517	4.24147	4.49317	3.69656	3.27944	3.44037	4.09227	5.65685	4.34193	3.73768	5.03786	4.2868	5.84902	4.82332	5.80558	4.82051	3.81509	4.01642	4.03437	4.31937	5.7936	4.49386	4.90872	4.86134	4.69374	2.68934	4.33294	3.54699	5.47156	4.4425	6.38389	5.00262	5.31277	5.92525	4.72175
[truncated: 71 more columns]

## Sheet: Fig1b
	Differentiated	Immunogenic	Metabolic	Stemness
REACTOME_NCAM_SIGNALING_FOR_NEURITE_OUT_GROWTH	0	0.175933	0	2.43598
REACTOME_OPIOID_SIGNALLING	0	0	0	2.19566
NABA_CORE_MATRISOME	2.90683	0.160858	0.460844	1.96759
ST_WNT_BETA_CATENIN_PATHWAY	0	0	0	1.93325
REACTOME_SIGNAL_TRANSDUCTION_BY_L1	0.493457	0	0	1.93325
REACTOME_NCAM1_INTERACTIONS	0	0.311503	0	1.81918
REACTOME_SIGNALING_BY_INSULIN_RECEPTOR	0	0	0	1.8121
REACTOME_PLC_BETA_MEDIATED_EVENTS	0	0	0	1.73873
NABA_COLLAGENS	1.05271	0.275534	0	1.71988
REACTOME_IMMUNE_SYSTEM	0.0200619	19.4044	0.00377479	0.00447469
KEGG_PRIMARY_IMMUNODEFICIENCY	0	15.6307	0	0
KEGG_CELL_ADHESION_MOLECULES_CAMS	0.347728	14.9477	0.752058	0.321523
REACTOME_ADAPTIVE_IMMUNE_SYSTEM	0.000885885	14.8521	0	0.0326045
REACTOME_GENERATION_OF_SECOND_MESSENGER_MOLECULES	0	14.1529	0	0
REACTOME_PHOSPHORYLATION_OF_CD3_AND_TCR_ZETA_CHAINS	0	13.8707	0	0
REACTOME_PD1_SIGNALING	0	13.1465	0	0
KEGG_ANTIGEN_PROCESSING_AND_PRESENTATION	0.195572	12.8127	0	0
REACTOME_TCR_SIGNALING	0	12.6128	0	0
KEGG_METABOLISM_OF_XENOBIOTICS_BY_CYTOCHROME_P450	0	0.155169	21.0302	0
KEGG_DRUG_METABOLISM_CYTOCHROME_P450	0	0	14.8301	0
KEGG_RETINOL_METABOLISM	0.786239	0	12.7751	0
REACTOME_BIOLOGICAL_OXIDATIONS	1.13348	0.0416949	12.708	0
KEGG_GLUTATHIONE_METABOLISM	0	0	9.88538	0
KEGG_STEROID_HORMONE_BIOSYNTHESIS	0.332014	0.213845	8.1373	0
REACTOME_PHASE1_FUNCTIONALIZATION_OF_COMPOUNDS	1.34585	0.155169	7.18899	0
KEGG_ARACHIDONIC_ACID_METABOLISM	1.55235	0.586268	6.69416	0
KEGG_ASCORBATE_AND_ALDARATE_METABOLISM	0	0	6.64798	0
NABA_MATRISOME	19.024	0.649187	2.71509	0.644248
NABA_MATRISOME_ASSOCIATED	16.8304	0.835326	2.82095	0.0551228
NABA_SECRETED_FACTORS	8.52472	0.870723	2.3519	0.0905521
NABA_ECM_REGULATORS	6.98869	0.11198	1.34468	0
REACTOME_GAP_JUNCTION_TRAFFICKING	4.92734	0	0	0
PID_A6B1_A6B4_INTEGRIN_PATHWAY	4.89276	0	0	0
REACTOME_GAP_JUNCTION_ASSEMBLY	4.36235	0	0	0
PID_FRA_PATHWAY	4.23522	0	0	0
REACTOME_EXTRACELLULAR_MATRIX_ORGANIZATION	4.22314	0.11027	0	1.18047
PID_INTEGRIN1_PATHWAY	3.98827	0.16866	0.290643	0
REACTOME_INTERFERON_GAMMA_SIGNALING	0.290582	8.06957	0.304601	0
KEGG_CHEMOKINE_SIGNALING_PATHWAY	0.196728	8.30515	0	0

## Sheet: Fig1d
sample	sex	age	smoke	drink	T_stage	G_stage	N_stage	pTNM	status	time	nmf
ESC00000000390	1	65	0	0	3	2	1	3b	1	1.01	Immunogenic
ESC00000000463	0	68	0	1	2	2	0	2	1	1.91	Immunogenic
ESC00000000458	0	60	1	0	2	2	1	3a	0	3.64	Immunogenic
ESC00000000457	1	64	0	0	3	3	0	2	0	3.63	Immunogenic
ESC00000000455	0	48	1	1	3	3	1	3b	0	3.65	Immunogenic
ESC00000000454	1	48	0	0	3	2	0	2	0	3.63	Immunogenic
ESC00000000443	0	60	0	0	3	2	0	2	1	1.36	Immunogenic
ESC00000000435	0	67	1	1	3	2	0	2	0	4.27	Immunogenic
ESC00000000426	0	68	1	1	3	3	1	3b	1	2	Immunogenic
ESC00000000403	0	63	0	0	3	2	0	2	1	1.57	Immunogenic
ESC00000000387	0	62	1	2	3	2	0	2	0	3.84	Immunogenic
ESC00000000385	1	69	0	0	3	2	0	2	1	1.04	Immunogenic
ESC00000000365	0	64	1	1	3	2	3	4	1	1.96	Immunogenic
ESC00000000362	0	72	0	0	3	3	0	2	1	1.62	Immunogenic
ESC00000000347	0	59	0	0	3	2	1	3b	1	2.1	Immunogenic
ESC00000000345	0	65	1	0	3	2	3	4	1	2.16	Immunogenic
ESC00000000337	1	71	0	0	3	2	0	2	0	4.01	Immunogenic
ESC00000000327	0	67	1	2	3	2	0	2	1	2.29	Immunogenic
ESC00000000285	0	68	1	1	3	-1	2	3b	1	2.43	Immunogenic
ESC00000000283	0	64	1	1	3	2	1	3b	1	3.08	Immunogenic
ESC00000000281	0	63	1	1	3	2	0	2	1	3.92	Immunogenic
ESC00000000261	0	60	0	0	3	2	2	3b	0	4.23	Immunogenic
ESC00000000252	0	65	1	2	3	2	0	2	0	4.24	Immunogenic
ESC00000000246	0	68	1	2	3	2	2	3b	0	4.26	Immunogenic
ESC00000000312	0	70	1	0	3	2	0	2	0	4.08	Immunogenic
ESC00000000380	0	63	1	0	3	2	1	3b	0	3.88	Immunogenic
ESC00000000368	1	50	0	0	3	2	1	3b	1	1.45	Immunogenic
ESC00000000440	0	60	1	0	2	2	0	2	0	3.66	Immunogenic
ESC00000000328	1	62	0	0	3	2	0	2	1	2.45	Differentiated
ESC00000000398	1	60	0	0	3	2	0	2	1	0.83	Differentiated
ESC00000000436	1	62	0	0	3	3	0	2	0	4.66	Differentiated
ESC00000000464	0	65	1	1	2	2	0	2	0	3.62	Differentiated
ESC00000000460	1	82	0	0	3	2	0	2	0	3.63	Differentiated
ESC00000000459	0	59	0	2	3	2	1	3b	0	3.63	Differentiated
ESC00000000427	0	54	1	1	3	2	2	3b	0	4.66	Differentiated
ESC00000000412	1	61	0	0	2	2	0	2	1	1.62	Differentiated
ESC00000000410	1	61	0	0	2	2	1	3a	0	3.79	Differentiated
ESC00000000386	0	64	1	0	2	1	1	3a	1	1.81	Differentiated
ESC00000000373	0	43	1	0	2	2	0	2	1	1.49	Differentiated
ESC00000000371	0	64	1	2	2	2	2	3b	1	0.52	Differentiated
ESC00000000367	0	56	1	2	3	2	1	3b	1	3.88	Differentiated
ESC00000000366	0	46	1	2	3	2	0	2	0	3.94	Differentiated
ESC00000000364	0	63	0	0	2	2	0	2	0	3.95	Differentiated
ESC00000000348	0	46	1	2	3	3	1	3b	0	3.97	Differentiated
ESC00000000326	1	66	0	0	2	2	0	2	0	4.02	Differentiated
ESC00000000324	1	63	0	0	3	1	1	3b	0	4.03	Differentiated
ESC00000000317	1	72	0	0	2	2	0	2	0	4.04	Differentiated
ESC00000000314	0	57	1	1	3	2	0	2	1	1.13	Differentiated
ESC00000000310	1	48	0	0	3	2	1	3b	0	4.07	Differentiated
ESC00000000309	0	67	1	1	2	2	0	2	0	4.07	Differentiated
ESC00000000298	1	64	0	0	1	2	0	1	1	1.56	Differentiated
ESC00000000276	1	62	NA	NA	3	2	2	3b	0	4.2	Differentiated
ESC00000000262	0	55	1	1	2	2	1	3a	1	1.36	Differentiated
ESC00000000250	1	60	0	0	3	2	1	3b	1	1.77	Differentiated
ESC00000000245	1	60	0	0	3	2	0	2	0	4.26	Differentiated
ESC00000000241	0	48	1	1	3	3	0	2	1	0.71	Differentiated
ESC00000000300	0	73	1	0	3	2	0	2	0	4.11	Differentiated
ESC00000000313	0	51	1	1	2	3	1	3a	0	4.06	Differentiated
ESC00000000330	0	59	1	2	3	2	0	2	0	4.01	Differentiated
ESC00000000282	0	67	0	1	3	2	0	2	0	4.17	Differentiated
ESC00000000407	1	51	0	0	3	2	0	2	0	3.8	Differentiated
ESC00000000422	1	60	0	0	2	2	1	3a	1	1.03	Metabolic
ESC00000000267	0	73	1	2	3	2	2	3b	1	2.13	Metabolic
ESC00000000431	0	70	0	0	3	2	0	2	0	4.66	Metabolic
ESC00000000302	1	61	0	0	2	2	1	3a	0	4.1	Metabolic
ESC00000000452	1	56	0	0	3	2	1	3b	1	1.97	Metabolic
ESC00000000411	1	59	0	0	2	2	0	2	0	3.79	Metabolic
ESC00000000400	0	63	0	1	3	2	2	3b	1	2.49	Metabolic
ESC00000000396	0	71	1	0	2	2	0	2	0	3.83	Metabolic
ESC00000000384	0	51	1	2	3	1	1	3b	0	3.88	Metabolic
ESC00000000363	0	70	0	0	3	2	0	2	0	3.95	Metabolic
ESC00000000360	0	69	1	0	3	2	1	3b	1	1.47	Metabolic
ESC00000000358	1	62	0	0	2	1	0	1	0	3.95	Metabolic
ESC00000000355	0	61	1	1	3	2	2	3b	1	2.74	Metabolic
ESC00000000350	0	69	1	1	3	2	0	2	0	3.97	Metabolic
ESC00000000334	0	70	1	2	3	2	0	2	1	1.94	Metabolic
ESC00000000304	1	57	0	0	2	2	0	2	0	4.08	Metabolic
ESC00000000292	1	58	1	0	3	2	0	2	0	4.08	Metabolic
ESC00000000265	0	66	0	1	3	2	0	2	0	4.22	Metabolic
ESC00000000264	0	62	1	1	3	2	3	4	1	0.87	Metabolic
ESC00000000263	1	64	0	0	-1	-1	NA	NA	0	4.22	Metabolic
ESC00000000256	1	64	0	0	3	2	0	2	0	4.23	Metabolic
ESC00000000244	1	51	0	0	3	2	0	2	1	1.45	Metabolic
ESC00000000299	0	59	1	1	2	2	2	3b	1	1.55	Stemness
ESC00000000432	0	60	1	2	3	2	0	2	0	4.66	Stemness
ESC00000000428	1	56	0	0	3	-1	1	3b	1	3.12	Stemness
ESC00000000425	1	62	0	0	3	2	0	2	1	4.65	Stemness
ESC00000000408	0	63	1	1	3	2	0	2	0	3.79	Stemness
ESC00000000401	0	64	1	0	3	2	1	3b	1	2.16	Stemness
ESC00000000397	0	70	0	0	3	2	2	3b	1	0.76	Stemness
ESC00000000393	0	74	0	1	3	2	2	3b	1	0.42	Stemness
ESC00000000388	0	60	1	1	2	3	1	3a	1	0.27	Stemness
ESC00000000369	0	60	1	2	3	3	1	3b	1	0.09	Stemness
ESC00000000356	0	65	1	0	3	2	1	3b	1	0.46	Stemness
ESC00000000343	0	57	1	1	3	3	3	4	1	1.54	Stemness
ESC00000000341	0	59	1	1	3	2	1	3b	0	3.18	Stemness
ESC00000000338	0	63	1	1	3	2	0	2	0	3.18	Stemness
ESC00000000333	0	65	NA	NA	3	2	0	2	0	4.01	Stemness
ESC00000000331	0	63	0	0	3	3	1	3b	1	0.42	Stemness
ESC00000000329	0	62	0	0	2	3	1	3a	0	4.01	Stemness
ESC00000000323	0	59	0	0	1	-1	0	1	0	4.04	Stemness
ESC00000000320	0	77	0	0	3	3	0	2	0	4.04	Stemness
ESC00000000249	0	65	0	1	3	3	2	3b	1	0.77	Stemness
ESC00000000318	0	55	1	1	3	3	2	3b	1	2.48	Stemness
ESC00000000354	0	52	1	1	3	3	0	2	1	1.39	Stemness
ESC00000000439	1	52	-1	-1	3	3	0	2	1	0.75	Stemness
ESC00000000352	1	48	0	0	2	2	1	3a	1	1.31	Stemness
ESC00000000344	0	74	0	0	3	3	2	3b	1	0.48	Stemness
ESC00000000394	1	68	0	0	2	2	0	2	1	2.96	Stemness

## Sheet: Fig1E
	value	time	event	sex	age	smoke	drink	T	N	TNM	sex	age	smoke	drink	T	N	TNM
106T	-53.1343	1937	0	M	62	No	No	T3	N1	III	M	62	No	No	T3	N1	III
205T	-57.2744	395	1	F	63	No	No	T1b	N1	II	F	63	No	No	T1b	N1	II
209T	-50.5175	327	1	M	66	Yes	Yes	T3	N1	III	M	66	Yes	Yes	T3	N1	III
21T	-42.77	2038	0	M	60	Yes	Yes	T3	N2	III	M	60	Yes	Yes	T3	N2	III
225T	-43.2177	614	1	M	72	Yes	Yes	T3	N1	III	M	72	Yes	Yes	T3	N1	III
26T	-42.4402	2035	0	F	64	No	No	T3	N0	II	F	64	No	No	T3	N0	II
29T	-46.9455	2025	0	M	63	Yes	Yes	T2	N0	II	M	63	Yes	Yes	T2	N0	II
438T	-33.1859	1578	0	M	65	No	No	T3	N0	II	M	65	No	No	T3	N0	II
451T	-56.108	618	1	M	64	No	No	T3	N1	III	M	64	No	No	T3	N1	III
462T	-47.3908	1564	0	F	66	No	No	T2	N0	II	F	66	No	No	T2	N0	II
467T	-47.2268	1563	0	F	68	Yes	Yes	T2	N0	II	F	68	Yes	Yes	T2	N0	II
486T	-40.3157	509	1	F	61	No	No	T2	N1	III	F	61	No	No	T2	N1	III
50T	-49.4434	806	1	F	68	No	No	T2	N0	II	F	68	No	No	T2	N0	II
511T	-41.4985	1362	1	F	59	No	No	T2	N0	II	F	59	No	No	T2	N0	II
513T	-51.9076	1505	0	F	71	No	No	T1b	N0	I	F	71	No	No	T1b	N0	I
518T	-46.3678	1222	1	M	61	Yes	Yes	T3	N2	III	M	61	Yes	Yes	T3	N2	III
523T	-50.1427	1494	0	M	55	Yes	Yes	T2	N0	II	M	55	Yes	Yes	T2	N0	II
529T	-57.0758	1432	0	F	71	Yes	No	T3	N2	III	F	71	Yes	No	T3	N2	III
532T	-53.9042	1438	0	F	48	No	No	T3	N0	II	F	48	No	No	T3	N0	II
539T	-49.3156	1473	0	F	61	No	No	T2	N0	II	F	61	No	No	T2	N0	II
540T	-42.3788	1474	0	F	63	No	No	T3	N0	II	F	63	No	No	T3	N0	II
541T	-51.8202	1472	0	M	50	Yes	Yes	T3	N0	II	M	50	Yes	Yes	T3	N0	II
545T	-52.9543	588	1	F	63	No	No	T3	N0	II	F	63	No	No	T3	N0	II
558T	-55.9377	856	1	F	65	No	No	T2	N1	III	F	65	No	No	T2	N1	III
563T	-40.9702	1437	0	M	70	No	No	T2	N0	II	M	70	No	No	T2	N0	II
564T	-51.1333	1120	1	F	66	No	No	T2	N0	II	F	66	No	No	T2	N0	II
565T	-44.1709	1437	0	F	60	No	No	T2	N0	II	F	60	No	No	T2	N0	II
566T	-45.5555	1300	1	M	64	Yes	No	T3	N2	III	M	64	Yes	No	T3	N2	III
573T	-59.6199	1436	0	M	73	Yes	Yes	T3	N0	II	M	73	Yes	Yes	T3	N0	II
61T	-44.7634	1992	0	F	62	No	No	T3	N1	IV	F	62	No	No	T3	N1	IV
68T	-35.7188	1774	1	M	52	Yes	Yes	T3	N0	II	M	52	Yes	Yes	T3	N0	II
69T	-44.4565	1039	1	M	58	No	No	T3	N0	II	M	58	No	No	T3	N0	II
763T	-50.9308	1160	0	F	61	No	No	T2	N0	II	F	61	No	No	T2	N0	II
766T	-55.0908	1155	0	M	67	Yes	No	T3	N0	II	M	67	Yes	No	T3	N0	II
769T	-49.8132	1170	0	F	76	No	No	T3	N3	IV	F	76	No	No	T3	N3	IV
77T	-45.8546	849	1	M	68	Yes	Yes	T3	N0	II	M	68	Yes	Yes	T3	N0	II
781T	-52.9176	1122	0	F	66	No	No	T2	N2	III	F	66	No	No	T2	N2	III
784T	-55.8265	1113	0	M	61	No	No	T3	N0	II	M	61	No	No	T3	N0	II
785T	-39.9552	683	1	M	70	Yes	No	T2	N0	II	M	70	Yes	No	T2	N0	II
79T	-56.4956	2009	0	M	71	No	No	T2	N0	II	M	71	No	No	T2	N0	II
87T	-47.2909	1961	0	M	67	Yes	Yes	T3	N0	II	M	67	Yes	Yes	T3	N0	II
89T	-51.035	1961	0	M	61	Yes	Yes	T3	N1	III	M	61	Yes	Yes	T3	N1	III
911T	-54.0466	818	0	F	65	No	No	T3	N0	II	F	65	No	No	T3	N0	II
912T	-44.5957	727	1	M	53	No	No	T3	N1	III	M	53	No	No	T3	N1	III
93T	-42.9131	1958	0	F	65	No	No	T3	N2	III	F	65	No	No	T3	N2	III
97T	-58.2864	1952	0	M	66	Yes	Yes	T3	N0	II	M	66	Yes	Yes	T3	N0	II
98T	-53.1918	799	1	M	69	Yes	Yes	T3	N2	III	M	69	Yes	Yes	T3	N2	III
35T	-58.2964	2018	0	M	75	Yes	Yes	T3	N0	II	M	75	Yes	Yes	T3	N0	II
43T	-42.2389	450	1	F	54	No	No	T1b	N1	II	F	54	No	No	T1b	N1	II
47T	-47.7112	2007	0	M	68	Yes	No	T3	N0	II	M	68	Yes	No	T3	N0	II
461T	-50.6296	1562	0	M	72	Yes	No	T3	N0	II	M	72	Yes	No	T3	N0	II
472T	-53.2868	510	1	F	62	No	No	T3	N1	III	F	62	No	No	T3	N1	III
528T	-41.3075	343	1	F	57	No	No	T3	N1	III	F	57	No	No	T3	N1	III
83T	-42.0907	811	1	M	64	No	No	NA	NA	II	M	64	No	No	NA	NA	II
23T	-43.7018	2037	0	F	63	No	No	T3	N0	II	F	63	No	No	T3	N0	II
27T	-48.0751	2030	0	M	79	Yes	No	T3	N0	II	M	79	Yes	No	T3	N0	II
51T	-48.4692	2005	0	M	66	No	No	T3	N0	II	M	66	No	No	T3	N0	II
39T	-43.9049	1280	1	M	68	Yes	Yes	T3	N3	Ⅳ	M	68	Yes	Yes	T3	N3	Ⅳ
37T	-48.475	2017	0	F	61	No	No	T3	N0	II	F	61	No	No	T3	N0	II
520T	-55.0451	1494	0	F	69	No	No	T2	N0	I	F	69	No	No	T2	N0	I
96T	-39.9451	1952	0	M	62	No	No	NA	NA	NA	M	62	No	No	NA	NA	NA
402T	-39.5366	1597	0	F	59	No	No	T3	N0	II	F	59	No	No	T3	N0	II
465T	-51.1567	1563	0	M	54	No	No	T3	N1	III	M	54	No	No	T3	N1	III
553T	-43.2619	1456	0	F	60	No	No	T2	N1	III	F	60	No	No	T2	N1	III
561T	-28.1448	929	1	M	62	No	Yes	T3	N3	Ⅳ	M	62	No	Yes	T3	N3	Ⅳ

## Sheet: Fig1G
NC	shRNA		Flag	SFRP1
302.46	37.584		104.04	218.489
126	119.487		56.3945	1938.4
279.046	42.12		265.716	361.416
191.631	32.49		13.5	2841.6
			27	64.8
			75	1768.84

## Sheet: Fig2a
	ESC00000000356T	ESC00000000401T	ESC00000000008T	ESC00000000298T	ESC00000000369T	ESC00000000412T	ESC00000000256T	ESC00000000355T	ESC00000000384T	ESC00000000263T	ESC00000000464T	ESC00000000463T	ESC00000000427T	ESC00000000413T	ESC00000000394T	ESC00000000386T	ESC00000000363T	ESC00000000352T	ESC00000000350T	ESC00000000326T	ESC00000000324T	ESC00000000313T	ESC00000000310T	ESC00000000300T	ESC00000000299T	ESC00000000282T	ESC00000000241T	ESC00000000002T	ESC00000000007T	ESC00000000328T	ESC00000000276T	ESC00000000432T	ESC00000000398T	ESC00000000343T	ESC00000000358T	ESC00000000292T	ESC00000000333T	ESC00000000317T	ESC00000000262T	ESC00000000407T	ESC00000000006T	ESC00000000245T	ESC00000000452T	ESC00000000390T	ESC00000000319T	ESC00000000422T	ESC00000000004T	ESC00000000267T	ESC00000000001T
B-cells	1.81704	1.35847	1.68534	1.25177	1.66419	1.73756	1.53726	2.40516	0.992164	0.657392	1.80327	2.75766	1.11155	1.52825	2.07485	1.74399	1.27429	1.71166	1.71675	2.03138	0.72708	1.0724	1.86462	1.54475	2.14472	0.758898	1.73043	1.97111	1.05611	1.81689	2.15458	1.18323	2.18683	2.02517	1.86053	2.02973	2.24249	2.1373	1.90476	1.5625	1.73727	1.81474	2.49551	2.13812	1.58663	3.24129	3.37713	3.03015	2.33109
Cytotoxic cells	3.12413	2.74138	3.28139	2.97265	2.89667	2.9403	2.64729	3.04945	2.8356	3.01798	2.84976	3.80101	3.0735	2.96314	2.169	3.23366	2.92057	3.03554	2.86699	2.95821	2.91742	2.47331	2.94229	2.45535	3.02221	3.15535	2.26409	2.85846	2.64963	2.91852	3.83078	2.67062	3.40529	3.62522	2.61863	3.48275	3.42183	2.92108	2.71714	3.31218	4.15156	3.68521	3.39379	3.29177	3.56367	3.80133	3.45672	4.14348	3.82865
DC	2.94332	2.18934	2.90722	3.26768	3.27809	2.324	2.92998	3.91514	3.21539	1.74124	3.5654	4.4574	3.21715	2.09692	3.62571	3.60644	2.87383	3.33637	3.65501	4.12767	2.77755	3.53745	3.00591	3.66451	3.73417	2.60917	2.60354	3.057	2.81942	4.8013	4.87667	3.68442	3.09127	3.35347	3.80418	3.57577	3.82114	3.70133	4.12392	4.12176	4.91273	4.75927	2.02743	2.39098	1.19271	3.11266	2.73608	2.03865	3.84371
Exhausted CD8	3.7369	3.90073	3.61072	3.41665	3.51321	2.83247	3.48618	4.03055	3.71788	4.47972	2.62916	3.29444	3.96655	3.40253	3.44752	4.11455	3.75419	4.33342	3.7139	3.51223	2.96469	3.52374	3.63637	2.70974	3.71386	3.74575	3.09096	3.24345	3.15001	3.59882	5.04211	4.25911	3.58715	3.95976	2.85675	3.95827	3.71802	4.27961	3.51343	3.56381	4.95768	4.20971	4.04212	3.48237	2.94131	4.19735	4.47335	4.59628	4.73792
Macrophages	5.38043	5.74774	5.77937	4.75868	6.47397	6.07147	6.14517	7.08569	6.44906	5.57846	5.47216	6.70884	5.81515	5.43071	6.20908	5.95302	5.68227	5.66517	6.79397	6.72344	5.32217	5.51384	5.83183	6.10115	6.37125	6.35276	5.43053	6.00452	5.91705	6.51104	6.64381	6.20678	5.44875	6.39106	5.34575	6.10422	6.04751	6.52228	6.27685	6.18905	7.21831	7.37504	5.87961	5.77836	4.5948	6.22284	5.34471	5.37645	5.98232
Mast cells	4.97293	4.38893	2.35809	1.90653	3.41637	3.60527	3.4515	3.42108	2.39109	3.29962	3.06925	4.3968	3.60365	3.02544	4.24961	3.6731	3.7922	4.11238	3.6469	2.85174	3.81334	3.61132	3.18377	4.1229	3.68771	3.83119	3.46945	2.72498	2.88303	2.41145	4.30754	3.51507	4.6595	5.14572	4.13742	5.24981	5.18863	4.058	4.44247	4.09644	5.44428	4.3974	2.84041	2.685	1.74458	2.96944	2.88239	3.1967	3.48568
Neutrophils	2.59826	1.75027	4.70546	3.18284	2.13949	2.86115	2.58602	3.03607	3.10321	3.61644	2.77036	4.03602	2.93617	2.62771	3.06438	3.41254	3.89442	3.54647	3.39469	3.23702	3.06356	3.09667	4.39707	3.21236	4.51438	3.24442	4.30899	3.28084	3.50423	2.86979	4.18972	2.92505	3.42507	3.26773	2.68601	3.78273	2.95903	2.97346	2.74809	2.15821	3.08533	3.08399	4.14038	2.79079	2.32898	3.59756	2.95443	3.93689	3.59939
NK CD56dim cells	2.7078	2.52362	2.52946	2.22421	2.56598	3.03523	3.76472	4.14973	2.77105	2.3642	2.69128	3.04326	2.65204	2.79676	3.40804	3.54469	2.59191	3.16655	3.51176	3.56249	2.67661	2.64212	3.52414	2.99178	3.55116	3.04522	3.04444	2.53095	3.07748	3.91109	3.54764	2.99513	3.0337	3.85473	2.69546	3.45545	2.76752	3.52145	3.6699	3.28451	3.76227	4.30522	3.59222	3.29463	2.43528	4.41397	3.60652	3.62718	3.76751
NK cells	2.83973	2.75879	3.19833	2.94407	3.12596	3.26211	1.90113	1.8241	2.41593	2.39222	2.19632	2.54513	2.89864	2.42054	2.31842	3.38827	2.5239	2.46185	2.71423	2.7989	2.55814	2.40014	2.63333	3.21512	2.2608	2.60914	3.28713	2.2559	2.92461	2.28371	2.6337	1.99517	3.00425	2.18821	2.8738	2.66719	2.45942	1.77332	2.4555	1.93403	1.21991	2.36965	2.14365	2.25071	2.31256	2.78947	2.40563	2.59289	2.65322
T-cells	1.93632	1.82637	1.715	1.72534	1.94258	1.91856	1.73048	2.63853	1.74036	1.3573	1.90305	2.22709	1.9423	1.70381	1.60227	2.57852	1.37996	2.1606	1.98276	2.21348	1.45712	1.64926	2.34548	1.427	2.91273	1.93568	1.84116	1.62105	1.82397	2.63185	2.75546	2.26369	2.69872	2.43276	2.15054	2.39964	2.42867	2.17723	2.06611	2.04155	2.94732	3.22966	2.97488	2.69684	2.42497	3.41984	2.96761	3.19406	2.69795
Treg	3.22951	2.70316	1.62783	2.13557	3.28234	3.0823	3.44003	4.02663	2.70686	2.69078	2.04819	2.4794	3.17671	2.65062	3.01261	3.1878	2.29984	3.1814	3.12295	3.26946	2.64733	1.58683	2.92357	2.40417	3.37641	3.15434	2.98073	2.20035	2.93913	2.96703	3.16015	2.9354	2.91049	3.55427	3.1578	3.24428	2.57485	3.01143	3.09797	3.0425	2.88009	3.72101	3.0771	3.60072	2.02371	4.19559	3.41956	3.61049	3.16321
CD8 T cells	0.773929	0.182809	0.643625	0.567288	0.120233	0.557282	0.59059	0.710009	0.985058	0.292762	0.311987	1.44881	1.53854	-1.68801	-0.375645	1.31243	0.693519	0.17603	0.118459	0.448247	-0.0865955	0.258786	0.448838	-0.620739	1.05691	0.735734	0.266397	-1.07259	0.588754	1.26069	1.61294	0.903492	1.49514	1.24261	0.556391	1.38623	1.04097	0.364252	0.960922	0.85284	2.58733	2.67018	1.07633	1.86926	2.02155	2.44041	1.94765	2.27258	2.21261
CD4 mature	4.29549	3.94754	3.25602	3.90555	4.01389	4.13557	4.21569	4.14561	3.27854	3.61607	4.22365	4.18949	3.6761	3.86772	4.18367	4.62284	3.43003	4.04577	3.89662	4.52704	3.85662	3.54743	4.42805	3.88275	4.87299	4.16241	4.26285	4.44735	4.07821	5.07064	5.32094	4.72573	4.43495	4.22674	4.28491	4.49843	4.67785	4.45533	4.20663	4.05292	4.71438	5.00961	4.28428	4.10333	3.20023	4.36842	4.398	3.92745	4.47321
[truncated: 71 more columns]

## Sheet: Fig2b
CD160	XCL1	XCL2	LGR6	Cluster
2.46703	3.62196	2.05749	1.50878	C1
2.9741	3.14752	2.37005	3.93933	C1
2.80348	3.64702	2.74965	0.649495	C1
2.61202	3.49927	2.38886	-1.11961	C1
3.37139	4.06689	2.18503	1.38523	C1
3.25912	3.89112	2.63311	1.73181	C1
2.31125	2.91139	0.890863	1.25829	C1
2.90168	2.95152	0.696686	-1.30599	C1
3.12259	2.91939	1.91248	-0.287038	C1
2.82263	2.4716	2.31284	1.34945	C1
2.60023	2.92518	1.46746	-0.332432	C1
3.15932	3.01534	2.07491	5.0888	C1
2.96703	3.56778	2.22951	-0.52261	C1
2.61045	3.23509	1.606	-0.373349	C1
3.2465	3.1949	1.44193	2.09469	C1
2.93339	4.01393	2.76261	1.41057	C1
2.45108	3.05865	1.98915	1.65625	C1
2.68223	3.24244	1.68126	2.08894	C1
2.49035	3.10375	2.32471	1.75497	C1
2.50857	3.40906	2.18874	-0.00426816	C1
3.40486	3.27272	1.84356	2.08621	C1
2.18437	2.56598	2.23431	-0.429883	C1
2.55844	3.0823	2.18437	2.30445	C1
2.75453	3.80415	2.62608	1.21114	C1
3.38631	2.75672	1.76489	0.113323	C1
2.53399	2.97525	2.24303	-1.52639	C1
2.67209	4.01781	2.55645	0.821869	C1
2.8213	3.23024	1.28155	3.08073	C1
2.53743	3.80507	2.04415	-0.345581	C1
2.69731	3.07671	1.49071	2.56492	C1
3.27059	2.91939	2.34801	-0.0850197	C1
2.60992	2.43687	1.55346	1.16642	C1
2.71606	3.95363	2.05486	2.3653	C1
2.97526	2.91523	1.46119	3.89728	C1
2.83938	3.67535	2.07224	3.49084	C1
2.58617	3.08889	2.2455	2.7338	C1
2.96058	3.09984	1.81899	4.84232	C1
2.53498	2.59932	0.947321	-0.879378	C1
2.76886	2.98802	1.92298	0.033914	C1
2.68556	2.59424	1.27382	2.38354	C1
3.12656	1.45491	0.984902	0.521302	C2
3.25283	2.72528	2.01402	0.117804	C2
2.46756	3.47363	0.813658	1.88706	C2
3.15585	2.74558	1.75584	0.903687	C2
3.22587	2.90712	1.718	-1.17917	C2
2.46332	3.31654	2.26239	2.78659	C2
2.52603	3.24095	1.57031	0.651854	C2
2.1763	3.15318	2.03261	1.81021	C2
2.56751	3.63129	1.67514	3.32867	C2
2.64165	3.12862	2.3304	0.186294	C2
2.06211	2.59479	1.48108	-0.213227	C2
2.79723	2.73934	2.00365	2.17394	C2
2.73429	2.23371	1.49806	2.41847	C2
3.1018	3.13252	1.80713	0.269808	C2
2.28437	1.6624	0.449351	0.385048	C2
2.54049	2.3808	0.981384	0.910868	C2
2.56544	1.96857	-0.195435	0.96967	C2
2.63789	2.47618	1.51716	3.47155	C2
2.28778	2.92153	1.86679	4.66417	C2
3.40558	2.83242	1.91698	4.92984	C2
2.73934	3.01143	1.86081	2.17513	C2
2.41952	2.07425	0.558838	2.00087	C2
2.90168	2.55351	1.91838	0.860648	C2
2.85411	3.02214	2.23776	-0.498192	C2
3.12901	3.41363	2.03405	0.817747	C2
2.3236	2.65062	0.899843	1.68126	C2
2.53498	2.58719	1.48434	4.14034	C2
3.16394	3.4338	1.84202	1.85922	C2
2.61682	3.16504	2.66271	0.758498	C2
2.59001	3.08772	1.90056	4.17266	C2
3.16504	3.20459	1.81589	-0.539015	C2
3.81389	3.22362	1.93832	2.39155	C2
2.74381	3.84613	2.78878	0.0606791	C2
3.02693	3.06024	0.976304	2.10713	C2
2.95034	2.57439	1.62324	0.831796	C2
3.02214	2.65945	1.53643	0.883696	C2
2.44747	1.86765	2.31572	1.18211	C2
2.72709	2.67707	2.14301	0.790968	C2
2.49643	2.47991	1.12854	1.28429	C2
2.9872	0.0474653	-0.451771	-0.778532	C2
2.72797	-0.597898	0.422047	0.988237	C2
2.6898	2.69682	0.617335	2.74296	C2
3.09117	2.91897	2.08959	-0.490083	C2
2.79906	2.40254	1.31529	0.597094	C2
2.78747	2.77595	2.10778	2.62409	C2
2.57839	2.51927	-0.293896	0.47004	C2
3.00489	0.988237	1.70514	0.26288	C2
2.3107	0.582168	-0.155601	0.0474653	C2
2.96703	1.50878	1.08353	2.46808	C2
2.31177	2.41206	2.03608	1.08956	C3
2.41373	4.84539	4.20553	4.43862	C3
3.37066	4.57804	2.97896	0.819848	C3
3.41467	4.52677	2.94743	7.99387	C3
2.84201	4.97824	3.21098	5.37305	C3
3.16994	4.59329	2.95444	5.61805	C3
2.52312	3.49594	2.67341	2.61202	C3
2.77511	1.8584	1.47695	3.80234	C3
2.71051	3.53384	2.30731	3.10909	C3
3.11755	2.62753	2.6226	2.80437	C3
3.0472	3.47712	2.03055	3.5454	C3
4.02803	2.7216	1.64633	2.77018	C3
2.63644	3.48947	2.09086	0.597094	C3
2.82263	3.47918	2.60659	2.05221	C3
3.68673	4.03858	3.18178	8.78447	C3
3.02976	3.84854	1.9716	4.50366	C3
3.1464	3.88207	2.44541	-0.195435	C3
3.092	3.29767	2.32763	3.50974	C3
2.36258	3.70407	3.05475	5.22184	C3
2.26658	3.7598	2.76802	0.976304	C3
3.69462	4.80853	3.18405	5.8834	C3
2.53044	3.67983	2.59828	2.97945	C3
2.70273	4.20051	3.33084	3.28851	C3
3.32532	4.35432	3.42412	1.24687	C3
2.69546	4.60907	2.34208	-0.326211	C3
4.01199	5.64549	5.15437	6.52027	C3
2.64825	3.36508	2.52946	1.7145	C3
3.70535	4.76575	4.06856	5.0604	C3
3.62557	4.45962	2.62654	7.62543	C3
2.61202	3.29695	2.06146	3.3778	C3
3.13859	2.87764	1.88939	2.93005	C3

## Sheet: fig2c
sample	IC	CD8			sample1	IC1	CD56
ESC00000000362	C2	5			ESC00000000249	C3	0.455464
ESC00000000276	C1	35			ESC00000000318	C3	0.428766
ESC00000000394	C1	23			ESC00000000323	C3	0.353479
ESC00000000264	C2	51			ESC00000000329	C3	0.631936
ESC00000000412	C1	32			ESC00000000338	C3	0.615384
ESC00000000358	C1	132			ESC00000000341	C3	0.480115
ESC00000000464	C1	107			ESC00000000344	C3	2.22384
ESC00000000388	C3	47			ESC00000000354	C2	1.14792
ESC00000000369	C1	86			ESC00000000356	C1	0.281929
ESC00000000460	C2	161			ESC00000000369	C1	0.116847
ESC00000000393	C3	72			ESC00000000393	C3	0.310228
ESC00000000324	C1	26			ESC00000000394	C1	1.78065
ESC00000000459	C3	214			ESC00000000397	C3	1.45734
ESC00000000309	C3	62			ESC00000000408	C3	0.484832
ESC00000000363	C1	135			ESC00000000425	C3	2.11909
ESC00000000366	C2	224			ESC00000000428	C3	1.7981
ESC00000000396	C3	101			ESC00000000432	C1	1.12157
ESC00000000312	C2	177.5			ESC00000000241	C1	0.327315
ESC00000000265	C3	35			ESC00000000262	C1	1.47523
ESC00000000244	C2	146			ESC00000000276	C1	3.37994
ESC00000000367	C2	175.6			ESC00000000298	C1	1.38125
ESC00000000360	C2	162			ESC00000000309	C3	2.21369
ESC00000000328	C1	129			ESC00000000310	C1	0.397797
ESC00000000344	C3	55			ESC00000000314	C3	1.28221
ESC00000000407	C1	88.7			ESC00000000317	C1	0.788474
ESC00000000371	C3	144.7			ESC00000000324	C1	0.718348
ESC00000000373	C3	51			ESC00000000326	C1	0.7721
ESC00000000331	C3	186			ESC00000000328	C1	1.28425
ESC00000000435	C2	101			ESC00000000330	C3	1.27918
ESC00000000427	C1	71			ESC00000000348	C2	0.581834
ESC00000000390	C2	62			ESC00000000364	C3	0.836619
ESC00000000329	C3	83			ESC00000000366	C2	1.8013
ESC00000000440	C2	226			ESC00000000367	C2	0.640658
ESC00000000426	C2	85			ESC00000000371	C3	0.511262
ESC00000000463	C1	140			ESC00000000386	C1	0.958895
ESC00000000249	C3	175.6			ESC00000000398	C1	0.405183
ESC00000000323	C3	95			ESC00000000407	C1	2.09355
ESC00000000365	C2	120			ESC00000000410	C2	0.28976
ESC00000000457	C2	232			ESC00000000427	C1	0.418176
ESC00000000337	C2	197			ESC00000000246	C2	2.14979
ESC00000000327	C2	126			ESC00000000261	C2	3.32912
ESC00000000334	C3	217			ESC00000000281	C2	1.90613
ESC00000000431	C2	167			ESC00000000283	C2	0.747271
ESC00000000348	C2	119			ESC00000000285	C2	1.21519
ESC00000000428	C3	260			ESC00000000312	C2	0.633093
ESC00000000252	C2	141.8			ESC00000000327	C2	0.0787584
ESC00000000398	C1	167			ESC00000000337	C2	0.849078
ESC00000000281	C2	100			ESC00000000345	C2	7.37891
ESC00000000422	C2	129			ESC00000000347	C2	5.72116
ESC00000000380	C2	167			ESC00000000362	C2	7.27675
ESC00000000318	C3	196			ESC00000000365	C2	6.47608
ESC00000000250	C2	246			ESC00000000368	C2	1.62314
ESC00000000261	C2	206			ESC00000000380	C2	0.99378
ESC00000000368	C2	121.5			ESC00000000387	C3	6.97301
ESC00000000345	C2	265			ESC00000000390	C2	4.21594
ESC00000000455	C2	173.6			ESC00000000403	C2	2.88986
ESC00000000338	C3	92			ESC00000000426	C2	1.69433
ESC00000000302	C3	180			ESC00000000440	C2	4.66642
ESC00000000410	C2	273			ESC00000000443	C2	1.98703
ESC00000000347	C2	250			ESC00000000244	C2	1.00588
ESC00000000267	C2	221			ESC00000000256	C1	1.15592
ESC00000000443	C2	206			ESC00000000263	C1	2.51885
ESC00000000458	C2	269			ESC00000000267	C2	4.13353
ESC00000000354	C2	199			ESC00000000292	C1	0.72965
ESC00000000246	C2	332			ESC00000000302	C3	1.275
ESC00000000283	C2	207			ESC00000000304	C2	0.659791
ESC00000000387	C3	287			ESC00000000334	C3	1.16046
					ESC00000000355	C1	4.29185
					ESC00000000358	C1	0.287535
					ESC00000000360	C2	0.845875
					ESC00000000363	C1	0.936825
					ESC00000000384	C1	0.688269
					ESC00000000396	C3	1.5313
					ESC00000000400	C3	0.438111
					ESC00000000422	C2	2.18237

## Sheet: Fig2d
cell	cutpoint	hazard.ratio	lower	upper	pvalue	signif
CD8.T.cells	1.70718	0.596673	0.324573	1.09689	0.096456	·
Exhausted.CD8	4.19735	0.611979	0.323192	1.15881	0.131687
DC	3.35347	0.654533	0.338675	1.26497	0.207391
Macrophages	6.39106	0.664897	0.346405	1.27622	0.219894
NK.CD56dim.cells	3.94541	0.698776	0.33625	1.45216	0.336861
Neutrophils	2.48264	0.702544	0.384024	1.28525	0.251949
Mast.cells	3.51371	0.710094	0.401453	1.25602	0.239363
Cytotoxic.cells	3.6274	0.725949	0.388225	1.35747	0.315895
Treg	3.51875	1.46886	0.7517	2.87023	0.260628
T.cells	2.26369	1.60413	0.837949	3.07087	0.153767
CD4.mature	3.89662	1.92382	0.84063	4.40277	0.121385
B.cells	1.57144	2.48558	1.0308	5.99351	0.0426108	*
NK.cells	2.01827	3.08955	1.20229	7.93929	0.0191531	*

## Sheet: fig2e
	time	event	x		TCGA	time	event	x
1	0.71	1	1		1	2.77	0	0
2	1.45	1	1		2	2.93	0	0
3	4.26	0	1		3	0.07	1	1
4	4.26	0	1		4	1.73	0	0
5	0.77	1	1		5	0.22	0	0
6	1.77	1	0		6	1.68	0	1
7	4.24	0	0		7	1.55	1	1
8	4.23	0	0		8	0.04	0	0
9	4.23	0	0		9	1.42	0	1
10	1.36	1	1		10	0.07	1	1
11	0.87	1	1		11	1.95	0	1
12	4.22	0	1		12	1.07	1	0
13	2.13	1	1		13	0.83	1	1
14	3.92	1	1		14	0.39	1	1
15	4.17	0	1		15	1.21	0	1
16	3.08	1	0		16	1.01	0	1
17	4.08	0	1		17	5.67	0	0
18	1.56	1	1		18	0.31	1	0
19	1.55	1	1		19	3.46	1	0
20	4.11	0	1		20	2	0	0
21	4.1	0	1		21	0.52	0	0
22	4.08	0	0		22	0.02	1	1
23	4.07	0	1		23	0.36	1	0
24	4.07	0	1		24	3.99	1	0
25	4.08	0	0		25	1.29	0	0
26	4.06	0	1		26	2.09	1	0
27	1.13	1	1		27	0.62	0	0
28	4.04	0	0		28	1.13	0	0
29	2.48	1	1		29	1.78	1	0
30	4.04	0	1		30	0.9	1	1
31	4.03	0	1		31	0.49	1	1
32	4.02	0	1		32	0.87	1	1
33	2.29	1	1		33	1.05	0	0
34	2.45	1	1		34	1.04	0	1
35	4.01	0	1		35	1.12	0	0
36	4.01	0	1		36	1.03	0	1
37	0.42	1	1		37	1.12	0	1
38	1.94	1	1		38	1.1	0	1
39	4.01	0	1		39	1.28	0	0
40	3.18	0	1		40	1.1	0	1
41	3.18	0	1		41	1.05	0	0
42	1.54	1	1		42	1.04	0	1
43	0.48	1	1		43	1.05	0	0
44	2.16	1	1		44	1.04	0	0
45	2.1	1	1		45	1.06	0	1
46	3.97	0	1		46	1.05	0	0
47	3.97	0	1		47	1.87	1	0
48	1.31	1	1		48	1.07	0	0
49	1.39	1	1		49	1.29	0	0
50	2.74	1	0		50	0.96	1	1
51	0.46	1	1		51	1.03	0	0
52	3.95	0	1		52	1.1	0	0
53	1.47	1	1		53	0.37	1	1
54	1.62	1	1		54	1.03	0	1
55	3.95	0	1		55	2.1	0	0
56	3.95	0	1		56	0.88	0	1
57	1.96	1	0		57	1	0	0
58	3.94	0	0		58	1.02	0	0
59	3.88	1	1		59	1	0	0
60	1.45	1	1		60	1.1	0	0
61	0.09	1	1		61	1.03	0	0
62	0.52	1	1		62	1.12	0	0
63	1.49	1	1		63	1.1	0	1
64	3.88	0	1		64	0.01	0	1
65	3.88	0	1		65	1	0	0
66	1.04	1	1		66	1.07	0	0
67	1.81	1	1		67	1.02	0	0
68	3.84	0	1		68	0.43	1	0
69	0.27	1	1		69	1.7	0	0
70	1.01	1	1		70	0.28	1	1
71	0.42	1	1		71	1.28	0	1
72	2.96	1	1		72	2.15	0	1
73	3.83	0	1		73	2.26	0	0
74	0.76	1	1		74	1.04	1	0
75	0.83	1	1		75	0.13	1	0
76	2.49	1	1		76	1.53	1	0
77	2.16	1	1		77	0.68	1	0
78	1.57	1	0		78	2.34	1	1
79	3.8	0	0		79	2.81	0	0
80	3.79	0	1		80	1.52	1	1
81	3.79	0	1		81	1.5	0	1
82	3.79	0	0		82	0.94	0	0
83	1.62	1	1		83	0.76	1	0
84	1.03	1	1		84	1.33	1	1
85	4.65	1	1		85	2.09	1	0
86	2	1	1		86	1.2	0	0
87	4.66	0	1		87	0.28	0	0
88	4.66	0	0		88	0.18	0	1
89	4.66	0	0		89	0.11	0	0
90	4.27	0	0		90	0.22	0	1
91	4.66	0	0
92	3.66	0	0
93	1.36	1	1
94	1.97	1	1
95	3.63	0	1
96	3.65	0	1
97	3.63	0	1
98	3.64	0	1
99	3.63	0	1
100	3.63	0	0
101	1.91	1	1
102	3.62	0	1

[truncated: 58 more sheets: fig2f, fig2g, fig3a, fig3b, fig3c, fig3d, fig3e, Fig3f , Fig3g, fig4a, fig4b, fig4c, fig4d, fig4e, fig4f, fig5a, fig5b, fig5c, fig5d, fig5e …]
